# Supplementary material for: NT-CRISPR, combining natural transformation and CRISPR-Cas9 counterselection for markerless and scarless genome editing in Vibrio natriegens
Source: Commun Biol. 2022 Mar 25;5:265. doi: 10.1038/s42003-022-03150-0 (PMC8956659; doi:10.1038/s42003-022-03150-0)
Supplement: Supplementary file 3 — Supplementary Software 1 [file 42003_2022_3150_MOESM3_ESM.zip]

Archive with 16 entries (16 files):
- Matlab Scripts/Bars_deletions.m
- Matlab Scripts/Bars_DNA_amount.m
- Matlab Scripts/Bars_Fragment_length.m
- Matlab Scripts/Bars_Integration.m
- Matlab Scripts/Bars_Killing_efficiency.m
- Matlab Scripts/Bars_Killing_efficiency_108_112_116.m
- Matlab Scripts/Bars_Killing_efficiency_3gRNAs.m
- Matlab Scripts/Bars_Killing_efficiency_pST140.m
- Matlab Scripts/Bars_point_mutations.m
- Matlab Scripts/Growth_experiment_inducible_killing.m
- Matlab Scripts/Modeling.m
- Matlab Scripts/Plasmid_curing.m
- Matlab Scripts/Plot_indirect_vs_spG.m
- Matlab Scripts/Stacked_bars_3KOs.m
- Matlab Scripts/Transformation_efficiencies.m
- Matlab Scripts/translational_fusions.m
