# Supplementary material for: NT-CRISPR, combining natural transformation and CRISPR-Cas9 counterselection for markerless and scarless genome editing in Vibrio natriegens
Source: Commun Biol. 2022 Mar 25;5:265. doi: 10.1038/s42003-022-03150-0 (PMC8956659; doi:10.1038/s42003-022-03150-0)
Supplement: Supplementary file 3 — Supplementary Software 1 [file 42003_2022_3150_MOESM3_ESM.zip › Matlab Scripts/Bars_DNA_amount.m]

%% DNA amount

close all
clear all
clc


%%
addpath('\\dfs\synmikro\home\stukenberg\Desktop\Platereader PhD\Matlab Functions')
addpath('K:\Research\AG Becker\user\Daniel\1 Paper\NT-CRISPR Paper\Revision 1\Raw Data')

Count = readtable('Colony count DNA amount.xlsx');

%% Extract data from excel sheet
Count = Count{:,2:end};
%% Calculate fraction of positive colonies

Positives_ATc(:,:,1) = Count(1:8,3)./(Count(1:8,6)+Count(1:8,3))*100; % day 1
Positives_ATc(:,:,2) = Count(18:25,3)./(Count(18:25,6)+Count(18:25,3))*100; % day 2

Positives_noATc(:,:,1) = Count(1:8,9)./(Count(1:8,9)+Count(1:8,12))*100;
Positives_noATc(:,:,2) = Count(18:25,9)./(Count(18:25,9)+Count(18:25,12))*100;


%% Calculate mean and std of replicates

% + ATC
count=1;
for s=1:2:size(Positives_ATc,1)
Reps(count,1,1) = mean(mean(Positives_ATc(s:s+1,1,:))); 
Reps(count,2,1) = std([Positives_ATc(s:s+1,1);Positives_ATc(s:s+1,2)],1); 
count=count+1;
end

% - ATc
count=1;
for s=1:2:size(Positives_noATc,1)
Reps(count,1,2) = mean(mean(Positives_noATc(s:s+1,1,:))); 
Reps(count,2,2) = std([Positives_noATc(s:s+1,1);Positives_noATc(s:s+1,2)],1); 
count=count+1;
end


%% Combine all means and stds in one matrix
close all
Matrix = flipud([Reps(2:end,1,1),Reps(2:end,1,2)]);
Err = flipud([Reps(2:end,2,1),Reps(2:end,2,2)]);

% plot bars
figure(1)
hold on
b=bar(Matrix);


ngroups = size(Matrix, 1); % number of groups
nbars = size(Matrix, 2); % number of bars for each group


flp_values(:,:,1) = flipud(Positives_ATc(3:end,:));
flp_values(:,:,2) = flipud(Positives_noATc(3:end,:));

offset = linspace(-0.05,0.05,4); % offset between data points
groupwidth = min(0.8, nbars/(nbars + 1.5));

for i = 1:nbars
    x = (1:ngroups) - groupwidth/2 + (2*i-1) * groupwidth / (2*nbars);
    count = 1;
    for d = 1:2:size(flp_values,1)
        random = rand(4,1);
        [~, ind] = sort(random);
        scatter(x(count)+offset(ind(1)),flp_values(d,1,i),'MarkerEdgeColor','k','SizeData',20,'LineWidth',1.5)
        scatter(x(count)+offset(ind(2)),flp_values(d+1,2,i),'MarkerEdgeColor','k','MarkerFaceColor','k','SizeData',20,'LineWidth',1.5)
        scatter(x(count)+offset(ind(3)),flp_values(d,1,i),'Marker','^','MarkerEdgeColor','k','SizeData',20,'LineWidth',1.5)
        scatter(x(count)+offset(ind(4)),flp_values(d+1,2,i),'Marker','^','MarkerEdgeColor','k','MarkerFaceColor','k','SizeData',20,'LineWidth',1.5)
        count=count+1;
    end

end

  
% Calculating the width for each bar group to plot errorbars
for i = 1:nbars
    x = (1:ngroups) - groupwidth/2 + (2*i-1) * groupwidth / (2*nbars);
    errorbar(x, Matrix(:,i), Err(:,i),'Color','k','LineStyle','none','LineWidth',1.5);
end
b(1).FaceColor = 'r';
b(2).FaceColor = [51    153    255]/255;

%  
line([0,10],[100,100],'linestyle','--','Color','k')
xlim([0.5,3.5])
ylim([0,110])
set(gca,'XTick',[1:3],'XTickLabels',[{'100 ng','10 ng','1 ng'}],'FontSize',16)
xtickangle(45)
legend('CRISPR induced','CRISPR not induced','NumColumns',2,'location','northoutside','AutoUpdate','off','FontSize',12)

ylabel('Positive colonies [%]','FontSize',18)

set(gca,'Units','points')
get(gca,'Position') % 57.5500   54.6707  322.5500  209.9543
set(gcf,'Position',[2084 511 760 620])
set(gca,'Units','points')
set(gca,'Position',[74.1000  140.8857 322.5500 209.9543]) 

set(gca,'Units','points')
get(gca,'Position') % 57.5500   54.6707  322.5500  209.9543
set(gcf,'Position',[2084 511 760 620])
set(gca,'Units','points')
set(gca,'Position',[74.1000  140.8857 322.5500 209.9543])

%% Absolute numbers CFU/µL

Absolute_ATc(:,:,1) = [Count(1:8,3),Count(1:8,6)];
Absolute_ATc(:,:,2) = [Count(18:25,3),Count(18:25,6)];


Absolute_noATc(:,:,1) = [Count(1:8,9),Count(1:8,12)];
Absolute_noATc(:,:,2) = [Count(18:25,9),Count(18:25,12)];

%% Calculate means and std of CFU/µL with ATC, positive and negative colonies 


% positive colonies
count=1;
for s=1:2:size(Absolute_ATc,1)
Reps_Absolute_ATc(count,1,1) = mean(mean(Absolute_ATc(s:s+1,1,:))); 
Reps_Absolute_ATc(count,2,1) = std([Absolute_ATc(s:s+1,1,1);Absolute_ATc(s:s+1,1,2)],1); 
count=count+1;
end

% negative colonies
count=1;
for s=1:2:size(Absolute_ATc,1)
Reps_Absolute_ATc(count,1,2) = mean(mean(Absolute_ATc(s:s+1,2,:))); 
Reps_Absolute_ATc(count,2,2) = std([Absolute_ATc(s:s+1,2,1);Absolute_ATc(s:s+1,2,2)],1); 
count=count+1;
end


%%
Matrix = flipud([Reps_Absolute_ATc(2:end,1,1),Reps_Absolute_ATc(2:end,1,2)]);
Err = flipud([Reps_Absolute_ATc(2:end,2,1),Reps_Absolute_ATc(2:end,2,2)]);


flp_values_absolute(:,:,1) = flipud(Absolute_ATc(3:end,:,1));
flp_values_absolute(:,:,2) = flipud(Absolute_ATc(3:end,:,2));


figure(2)
hold on
b=bar(Matrix);
ngroups = size(Matrix, 1);
nbars = size(Matrix, 2);
% Calculating the width for each bar group to plot errorbars
groupwidth = min(0.8, nbars/(nbars + 1.5));

for i = 1:nbars
    x = (1:ngroups) - groupwidth/2 + (2*i-1) * groupwidth / (2*nbars);
    count = 1;
    for d = 1:2:size(flp_values_absolute,1)
        random = rand(4,1);
        [~, ind] = sort(random);
        scatter(x(count)+offset(ind(1)),flp_values_absolute(d,i,1),'MarkerEdgeColor','k','SizeData',20,'LineWidth',1.5)
        scatter(x(count)+offset(ind(2)),flp_values_absolute(d+1,i,1),'MarkerEdgeColor','k','MarkerFaceColor','k','SizeData',20,'LineWidth',1.5)
        scatter(x(count)+offset(ind(3)),flp_values_absolute(d,i,2),'Marker','^','MarkerEdgeColor','k','SizeData',20,'LineWidth',1.5)
        scatter(x(count)+offset(ind(4)),flp_values_absolute(d+1,i,2),'Marker','^','MarkerEdgeColor','k','MarkerFaceColor','k','SizeData',20,'LineWidth',1.5)
        count=count+1;
    end

end
        
for i = 1:nbars
    x = (1:ngroups) - groupwidth/2 + (2*i-1) * groupwidth / (2*nbars);
    errorbar(x, Matrix(:,i), Err(:,i),'Color','k','LineStyle','none','LineWidth',1.5);
end

b(1).FaceColor = 'r';
b(2).FaceColor = [51    153    255]/255;
xtickangle(45)
legend('\Delta{\itwbfF}','wild type','NumColumns',2,'location','northoutside','AutoUpdate','off','FontSize',12)
xlim([0.5,3.5])
set(gca,'XTick',[1:3],'XTickLabels',[{'100 ng','10 ng','1 ng'}],'FontSize',16)
ylabel('CFU/µL','FontSize',18)
set(gca,'Units','points')
get(gca,'Position') % 57.5500   54.6707  322.5500  209.9543
set(gcf,'Position',[2084 511 760 620])
set(gca,'Position',[74.1000  140.8857 322.5500 209.9543]) 

%% Calculate means and std of CFU/µL with noATC, positive and negative colonies 

% positive colonies
count=1;
for s=1:2:size(Absolute_noATc,1)
Reps_Absolute_noATc(count,1,1) = mean(mean(Absolute_noATc(s:s+1,1,:))); 
Reps_Absolute_noATc(count,2,1) = std([Absolute_noATc(s:s+1,1,1);Absolute_noATc(s:s+1,1,2)],1); 
count=count+1;
end

% negative colonies
count=1;
for s=1:2:size(Absolute_noATc,1)
Reps_Absolute_noATc(count,1,2) = mean(mean(Absolute_noATc(s:s+1,2,:))); 
Reps_Absolute_noATc(count,2,2) = std([Absolute_noATc(s:s+1,2,1);Absolute_noATc(s:s+1,2,2)],1); 
count=count+1;
end


%%
Matrix = flipud([Reps_Absolute_noATc(2:end,1,1),Reps_Absolute_noATc(2:end,1,2)]);
Err = flipud([Reps_Absolute_noATc(2:end,2,1),Reps_Absolute_noATc(2:end,2,2)]);


flp_values_absolute(:,:,1) = flipud(Absolute_noATc(3:end,:,1));
flp_values_absolute(:,:,2) = flipud(Absolute_noATc(3:end,:,2));


figure(4)
hold on
b=bar(Matrix);
ngroups = size(Matrix, 1);
nbars = size(Matrix, 2);
% Calculating the width for each bar group to plot errorbars
groupwidth = min(0.8, nbars/(nbars + 1.5));

for i = 1:nbars
    x = (1:ngroups) - groupwidth/2 + (2*i-1) * groupwidth / (2*nbars);
    count = 1;
    for d = 1:2:size(flp_values_absolute,1)
        random = rand(4,1);
        [~, ind] = sort(random);
        scatter(x(count)+offset(ind(1)),flp_values_absolute(d,i,1),'MarkerEdgeColor','k','SizeData',20,'LineWidth',1.5)
        scatter(x(count)+offset(ind(2)),flp_values_absolute(d+1,i,1),'MarkerEdgeColor','k','MarkerFaceColor','k','SizeData',20,'LineWidth',1.5)
        scatter(x(count)+offset(ind(3)),flp_values_absolute(d,i,2),'Marker','^','MarkerEdgeColor','k','SizeData',20,'LineWidth',1.5)
        scatter(x(count)+offset(ind(4)),flp_values_absolute(d+1,i,2),'Marker','^','MarkerEdgeColor','k','MarkerFaceColor','k','SizeData',20,'LineWidth',1.5)
        count=count+1;
    end

end
        
for i = 1:nbars
    x = (1:ngroups) - groupwidth/2 + (2*i-1) * groupwidth / (2*nbars);
    errorbar(x, Matrix(:,i), Err(:,i),'Color','k','LineStyle','none','LineWidth',1.5);
end

b(1).FaceColor = 'r';
b(2).FaceColor = [51    153    255]/255;
xtickangle(45)
legend('\Delta{\itwbfF}','wild type','NumColumns',2,'location','northoutside','AutoUpdate','off','FontSize',12)

xlim([0.5,3.5])
set(gca,'XTick',[1:3],'XTickLabels',[{'100 ng','10 ng','1 ng'}],'FontSize',16)

ylabel('CFU/µL','FontSize',18)
set(gca,'Units','points')
get(gca,'Position') % 57.5500   54.6707  322.5500  209.9543
set(gcf,'Position',[2084 511 760 620])
set(gca,'Units','points')
set(gca,'Position',[74.1000  140.8857 322.5500 209.9543]) 


%% Plot CFU/µL of induced and uninduced samples together

Matrix  = flipud([Reps_Absolute_noATc(2:end,1,1),Reps_Absolute_ATc(2:end,1,1),Reps_Absolute_noATc(2:end,1,2),Reps_Absolute_ATc(2:end,1,2)]);
Err  = flipud([Reps_Absolute_noATc(2:end,2,1),Reps_Absolute_ATc(2:end,2,1),Reps_Absolute_noATc(2:end,2,2),Reps_Absolute_ATc(2:end,2,2)]);

clear flp_values_absolute
flp_values_absolute(:,:,1) = flipud([Absolute_noATc(3:end,1,1),Absolute_ATc(3:end,1,1),Absolute_noATc(3:end,2,1),Absolute_ATc(3:end,2,1)]);
flp_values_absolute(:,:,2) = flipud([Absolute_noATc(3:end,1,2),Absolute_ATc(3:end,1,2),Absolute_noATc(3:end,2,2),Absolute_ATc(3:end,2,2)]);

% Set 0 colonies to 100 for plotting
for z1 = 1:size(flp_values_absolute,1)
    for z2 = 1:size(flp_values_absolute,2)
        for z3 = 1:size(flp_values_absolute,3)
        if flp_values_absolute(z1,z2,z3) == 0
           flp_values_absolute(z1,z2,z3) = 100;
        end
        end
    end
end

figure(5)
hold on
b=bar(Matrix);
set(gca,'YScale','log')


ngroups = size(Matrix, 1);
nbars = size(Matrix, 2);
% Calculating the width for each bar group to plot errorbars to plot on log
% scale
groupwidth = min(0.8, nbars/(nbars + 1.5));


for i = 1:nbars
    x = (1:ngroups) - groupwidth/2 + (2*i-1) * groupwidth / (2*nbars);
    count = 1;
    for d = 1:2:size(flp_values_absolute,1)
        random = rand(4,1);
        [~, ind] = sort(random);
        scatter(x(count)+offset(ind(1)),flp_values_absolute(d,i,1),'MarkerEdgeColor','k','SizeData',20,'LineWidth',1.5)
        scatter(x(count)+offset(ind(2)),flp_values_absolute(d+1,i,1),'MarkerEdgeColor','k','MarkerFaceColor','k','SizeData',20,'LineWidth',1.5)
        scatter(x(count)+offset(ind(3)),flp_values_absolute(d,i,2),'Marker','^','MarkerEdgeColor','k','SizeData',20,'LineWidth',1.5)
        scatter(x(count)+offset(ind(4)),flp_values_absolute(d+1,i,2),'Marker','^','MarkerEdgeColor','k','MarkerFaceColor','k','SizeData',20,'LineWidth',1.5)
        count=count+1;
    end

end

for i = 1:nbars
    x = (1:ngroups) - groupwidth/2 + (2*i-1) * groupwidth / (2*nbars);
    errorbar(x, Matrix(:,i), Err(:,i),'Color','k','LineStyle','none','LineWidth',1.5);
end


b(1).FaceColor = 'r';
b(2).FaceColor = 'r';
b(1).FaceAlpha = 0.3;

b(3).FaceColor = [51    153    255]/255;
b(4).FaceColor = [51    153    255]/255;
b(3).FaceAlpha = 0.3;

ylim([10^2,10^8])
xlim([0.5,3.5])
set(gca,'XTick',[1:3],'XTickLabels',[{'100 ng','10 ng','1 ng'}],'FontSize',16)
set(gca,'YTick',[10^2,10^4,10^6,10^8],'YTickLabels',[{'0','10^4','10^6','10^8'}],'FontSize',16) % Display Yticklabel 10^2 to 0

xtickangle(45)
legend('\Delta{\itwbfF} CRISPR not induced','\Delta{\itwbfF} CRISPR induced','wild type CRISPR not induced','wild type CRISPR induced','NumColumns',2,'location','northoutside','AutoUpdate','off','FontSize',12)

ylabel('CFU/µL','FontSize',18)
set(gcf,'Position',[2084 511 760 620])
set(gca,'Units','points')
set(gca,'Position',[74.1000  140.8857 422.5500 209.9543]) 
