# Supplementary material for: NT-CRISPR, combining natural transformation and CRISPR-Cas9 counterselection for markerless and scarless genome editing in Vibrio natriegens
Source: Commun Biol. 2022 Mar 25;5:265. doi: 10.1038/s42003-022-03150-0 (PMC8956659; doi:10.1038/s42003-022-03150-0)
Supplement: Supplementary file 3 — Supplementary Software 1 [file 42003_2022_3150_MOESM3_ESM.zip › Matlab Scripts/Bars_Fragment_length.m]

%% Fragment length

close all
clear all
clc


%%
addpath('\\dfs\synmikro\home\stukenberg\Desktop\Platereader PhD\Matlab Functions')
addpath('K:\Research\AG Becker\user\Daniel\1 Paper\NT-CRISPR Paper\Revision 1\Raw Data\Colony counting')

Count = readtable('Colony count fragment length.xlsx');

%% Calculate CFU/µL /fmol DNA
% moles dsDNA (mol) = mass of dsDNA (g)/((length of dsDNA (bp) x 617.96 g/mol/bp) + 36.04 g/mol)
Fragments = [6000,2000,1000,400,200,100,3050].';

for f = 1:size(Fragments,1)
    Fragments(f,2) = ((100*10^-9)/((Fragments(f,1)*617.96)+36.04))*10^15;
end

%% Extract data from excel sheet
Count = Count{:,2:end};

%% Calculate fraction of positive colonies

Positives_ATc(:,:,1) = Count(1:14,3)./(Count(1:14,6)+Count(1:14,3))*100; % day 1
Positives_ATc(:,:,2) = Count(24:37,3)./(Count(24:37,6)+Count(24:37,3))*100; % day 2

Positives_noATc(:,:,1) = Count(1:14,9)./(Count(1:14,9)+Count(1:14,12))*100;
Positives_noATc(:,:,2) = Count(24:37,9)./(Count(24:37,9)+Count(24:37,12))*100;


%% Calculate mean and std of replicates

% + ATC
count=1;
for s=1:2:size(Positives_ATc,1)
Reps(count,1,1) = mean(mean(Positives_ATc(s:s+1,1,:))); 
Reps(count,2,1) = std([Positives_ATc(s:s+1,1);Positives_ATc(s:s+1,2)],1); 
count=count+1;
end

% - ATc
count=1;
for s=1:2:size(Positives_noATc,1)
Reps(count,1,2) = mean(mean(Positives_noATc(s:s+1,1,:))); 
Reps(count,2,2) = std([Positives_noATc(s:s+1,1);Positives_noATc(s:s+1,2)],1); 
count=count+1;
end

%% Combine all means and stds in one matrix
close all
Matrix = [Reps(:,1,1),Reps(:,1,2)];
Err = [Reps(:,2,1),Reps(:,2,2)];

% plot bars
figure(1)
hold on
b=bar(Matrix);


ngroups = size(Matrix, 1); % number of groups
nbars = size(Matrix, 2); % number of bars for each group


values(:,:,1) = Positives_ATc(:,:,:);
values(:,:,2) = Positives_noATc(:,:,:);

offset = linspace(-0.05,0.05,4); % offset between data points
groupwidth = min(0.8, nbars/(nbars + 1.5));

for i = 1:nbars
    x = (1:ngroups) - groupwidth/2 + (2*i-1) * groupwidth / (2*nbars);
    count = 1;
    for d = 1:2:size(values,1)
        random = rand(4,1);
        [~, ind] = sort(random);
        scatter(x(count)+offset(ind(1)),values(d,1,i),'MarkerEdgeColor','k','SizeData',20,'LineWidth',1.5,'MarkerFaceAlpha',.7,'MarkerEdgeAlpha',.7)
        scatter(x(count)+offset(ind(2)),values(d,2,i),'MarkerEdgeColor','k','MarkerFaceColor','k','SizeData',20,'LineWidth',1.5,'MarkerFaceAlpha',.7,'MarkerEdgeAlpha',.7)
        scatter(x(count)+offset(ind(3)),values(d+1,1,i),'Marker','^','MarkerEdgeColor','k','SizeData',20,'LineWidth',1.5,'MarkerFaceAlpha',.7,'MarkerEdgeAlpha',.7)
        scatter(x(count)+offset(ind(4)),values(d+1,2,i),'Marker','^','MarkerEdgeColor','k','MarkerFaceColor','k','SizeData',20,'LineWidth',1.5,'MarkerFaceAlpha',.7,'MarkerEdgeAlpha',.7)
        count=count+1;
    end

end


% Calculating the width for each bar group to plot errorbars
for i = 1:nbars
    x = (1:ngroups) - groupwidth/2 + (2*i-1) * groupwidth / (2*nbars);
    errorbar(x, Matrix(:,i), Err(:,i),'Color','k','LineStyle','none','LineWidth',1.5);
end
b(1).FaceColor = 'r';
b(2).FaceColor = [51    153    255]/255;

%  
line([0,10],[100,100],'linestyle','--','Color','k')
xlim([0.5,7.5])
ylim([0,110])
legend('CRISPR induced','CRISPR not induced','NumColumns',2,'location','northoutside','AutoUpdate','off','FontSize',12)

% Set height to same as DNA amount
set(gcf,'Position',[2084 511 760 620])
set(gca,'Units','points')
set(gca,'Position',[74.1000  140.8857 450 209.9543])  

set(gca,'XTick',[1:7],'XTickLabels',[{'3000 bp / 3000 bp','1000 bp / 1000 bp','500 bp / 500 bp','200 bp / 200 bp','100 bp / 100 bp','50 bp / 50 bp','3000 bp / 50 bp'}],'FontSize',16)
xtickangle(45)

ylabel('Positive colonies [%]','FontSize',18)


%% Absolute numbers CFU/µL

Absolute_ATc(:,:,1) = [Count(1:14,3),Count(1:14,6)];
Absolute_ATc(:,:,2) = [Count(24:37,3),Count(24:37,6)];


Absolute_noATc(:,:,1) = [Count(1:14,9),Count(1:14,12)];
Absolute_noATc(:,:,2) = [Count(24:37,9),Count(24:37,12)];

%% Calculate means and std of CFU/µL with ATC, positive and negative colonies 


% positive colonies
count=1;
for s=1:2:size(Absolute_ATc,1)
Reps_Absolute_ATc(count,1,1) = mean(mean(Absolute_ATc(s:s+1,1,:))); 
Reps_Absolute_ATc(count,2,1) = std([Absolute_ATc(s:s+1,1,1);Absolute_ATc(s:s+1,1,2)],1); 
count=count+1;
end

% negative colonies
count=1;
for s=1:2:size(Absolute_ATc,1)
Reps_Absolute_ATc(count,1,2) = mean(mean(Absolute_ATc(s:s+1,2,:))); 
Reps_Absolute_ATc(count,2,2) = std([Absolute_ATc(s:s+1,2,1);Absolute_ATc(s:s+1,2,2)],1); 
count=count+1;
end
%%
for n1 = 1:size(Reps_Absolute_ATc,1)
    for n2 = 1:size(Reps_Absolute_ATc,2)
        for n3 = 1:size(Reps_Absolute_ATc,3)
    Reps_Absolute_ATc_fmol(n1,n2,n3) = Reps_Absolute_ATc(n1,n2,n3)/Fragments(n1,2);
        end
    end
end


count = 1;
for n1 = 1:2:size(Absolute_ATc,1)
    for n2 = 1:size(Absolute_ATc,2)
        for n3 = 1:size(Absolute_ATc,3)
    Absolute_ATc_fmol(n1,n2,n3) = Absolute_ATc(n1,n2,n3)/Fragments(count,2);
    Absolute_ATc_fmol(n1+1,n2,n3) = Absolute_ATc(n1+1,n2,n3)/Fragments(count,2);
        end
    end
   count = count+1;
end


%%
Matrix = [Reps_Absolute_ATc(:,1,1),Reps_Absolute_ATc(:,1,2)];
Err = [Reps_Absolute_ATc(:,2,1),Reps_Absolute_ATc(:,2,2)];


values_absolute(:,:,1) = Absolute_ATc(:,:,1);
values_absolute(:,:,2) = Absolute_ATc(:,:,2);

% Set 0 colonies to 100 for plotting
for z1 = 1:size(values_absolute,1)
    for z2 = 1:size(values_absolute,2)
        for z3 = 1:size(values_absolute,3)
        if values_absolute(z1,z2,z3) == 0
           values_absolute(z1,z2,z3) = 0.1;
        end
        end
    end
end


figure(2)
hold on
b=bar(Matrix);
ngroups = size(Matrix, 1);
nbars = size(Matrix, 2);
% Calculating the width for each bar group to plot errorbars
groupwidth = min(0.8, nbars/(nbars + 1.5));

for i = 1:nbars
    x = (1:ngroups) - groupwidth/2 + (2*i-1) * groupwidth / (2*nbars);
    count = 1;
    for d = 1:2:size(values_absolute,1)
        random = rand(4,1);
        [~, ind] = sort(random);
        scatter(x(count)+offset(ind(1)),values_absolute(d,i,1),'MarkerEdgeColor','k','SizeData',20,'LineWidth',1.5)
        scatter(x(count)+offset(ind(2)),values_absolute(d+1,i,1),'MarkerEdgeColor','k','MarkerFaceColor','k','SizeData',20,'LineWidth',1.5)
        scatter(x(count)+offset(ind(3)),values_absolute(d,i,2),'Marker','^','MarkerEdgeColor','k','SizeData',20,'LineWidth',1.5)
        scatter(x(count)+offset(ind(4)),values_absolute(d+1,i,2),'Marker','^','MarkerEdgeColor','k','MarkerFaceColor','k','SizeData',20,'LineWidth',1.5)
        count=count+1;
    end

end
        
for i = 1:nbars
    x = (1:ngroups) - groupwidth/2 + (2*i-1) * groupwidth / (2*nbars);
    errorbar(x, Matrix(:,i), Err(:,i),'Color','k','LineStyle','none','LineWidth',1.5);
end

b(1).FaceColor = 'r';
b(2).FaceColor = [51    153    255]/255;
xtickangle(45)
legend('\Delta{\itwbfF}','wild type','NumColumns',2,'location','northoutside','AutoUpdate','off','FontSize',12)

xlim([0.5,7.5])

set(gca,'YScale','log')
ylim([10^-1,10^8])
set(gcf,'Position',[2084 511 760 620])
set(gca,'Units','points')
set(gca,'Position',[74.1000  140.8857 450 209.9543])  


set(gca,'XTick',[1:7],'XTickLabels',[{'3000 bp / 3000 bp','1000 bp / 1000 bp','500 bp / 500 bp','200 bp / 200 bp','100 bp / 100 bp','50 bp / 50 bp','3000 bp / 50 bp'}],'FontSize',16)

ylabel('CFU/µL','FontSize',18)
set(gca,'YTick',[10^-1,10^1,10^3,10^5,10^7],'YTickLabel',[{'0','10^1','10^3','10^5','10^7'}],'FontSize',16)


%% plot bars only delta wbfF
offset_2 = linspace(-0.2,0.2,4); % offset between data points 


Matrix = [Reps_Absolute_ATc(:,1,1),Reps_Absolute_ATc(:,1,2)];
Err = [Reps_Absolute_ATc(:,2,1),Reps_Absolute_ATc(:,2,2)];


values_absolute(:,:,1) = Absolute_ATc(:,:,1);
values_absolute(:,:,2) = Absolute_ATc(:,:,2);

% Set 0 colonies to 100 for plotting
for z1 = 1:size(values_absolute,1)
    for z2 = 1:size(values_absolute,2)
        for z3 = 1:size(values_absolute,3)
        if values_absolute(z1,z2,z3) == 0
           values_absolute(z1,z2,z3) = 0.1;
        end
        end
    end
end

Matrix = Matrix(:,1);
figure(21)
hold on
b=bar(Matrix);
ngroups = size(Matrix, 1);
nbars = size(Matrix, 2);
% Calculating the width for each bar group to plot errorbars
groupwidth = min(0.8, nbars/(nbars + 1.5));

for i = 1:nbars
    x = (1:ngroups) - groupwidth/2 + (2*i-1) * groupwidth / (2*nbars);
    count = 1;
    for d = 1:2:size(values_absolute,1)
        random = rand(4,1);
        [~, ind] = sort(random);
        scatter(x(count)+offset_2(ind(1)),values_absolute(d,i,1),'MarkerEdgeColor','k','SizeData',20,'LineWidth',1.5)
        scatter(x(count)+offset_2(ind(2)),values_absolute(d+1,i,1),'MarkerEdgeColor','k','MarkerFaceColor','k','SizeData',20,'LineWidth',1.5)
        scatter(x(count)+offset_2(ind(3)),values_absolute(d,i,2),'Marker','^','MarkerEdgeColor','k','SizeData',20,'LineWidth',1.5)
        scatter(x(count)+offset_2(ind(4)),values_absolute(d+1,i,2),'Marker','^','MarkerEdgeColor','k','MarkerFaceColor','k','SizeData',20,'LineWidth',1.5)
        count=count+1;
    end

end
        
for i = 1:nbars
    x = (1:ngroups) - groupwidth/2 + (2*i-1) * groupwidth / (2*nbars);
    errorbar(x, Matrix(:,i), Err(:,i),'Color','k','LineStyle','none','LineWidth',1.5);
end

b(1).FaceColor = 'r';
% b(2).FaceColor = [51    153    255]/255;
xtickangle(45)
legend('\Delta{\itwbfF}','NumColumns',2,'location','northoutside','AutoUpdate','off','FontSize',12)

xlim([0,8])

set(gca,'YScale','log')
ylim([10^-1,10^8])
set(gcf,'Position',[2084 511 760 620])
set(gca,'Units','points')
set(gca,'Position',[74.1000  140.8857 450 209.9543])  


set(gca,'XTick',[1:7],'XTickLabels',[{'3000 bp / 3000 bp','1000 bp / 1000 bp','500 bp / 500 bp','200 bp / 200 bp','100 bp / 100 bp','50 bp / 50 bp','3000 bp / 50 bp'}],'FontSize',16)

ylabel('CFU/µL','FontSize',18)
set(gca,'YTick',[10^-1,10^1,10^3,10^5,10^7],'YTickLabel',[{'0','10^1','10^3','10^5','10^7'}],'FontSize',16)


%% plot bars normalized to fmol + ATc

offset_2 = linspace(-0.2,0.2,4); % offset between data points 


Matrix = [Reps_Absolute_ATc_fmol(:,1,1),Reps_Absolute_ATc_fmol(:,1,2)];
Err = [Reps_Absolute_ATc_fmol(:,2,1),Reps_Absolute_ATc_fmol(:,2,2)];


values_absolute(:,:,1) = Absolute_ATc_fmol(:,:,1);
values_absolute(:,:,2) = Absolute_ATc_fmol(:,:,2);

% Set 0 colonies to 100 for plotting
for z1 = 1:size(values_absolute,1)
    for z2 = 1:size(values_absolute,2)
        for z3 = 1:size(values_absolute,3)
        if values_absolute(z1,z2,z3) == 0
           values_absolute(z1,z2,z3) = 0.1;
        end
        end
    end
end

Matrix = Matrix(:,1);
figure(22)
hold on
b=bar(Matrix);
ngroups = size(Matrix, 1);
nbars = size(Matrix, 2);
% Calculating the width for each bar group to plot errorbars
groupwidth = min(0.8, nbars/(nbars + 1.5));

for i = 1:nbars
    x = (1:ngroups) - groupwidth/2 + (2*i-1) * groupwidth / (2*nbars);
    count = 1;
    for d = 1:2:size(values_absolute,1)
        random = rand(4,1);
        [~, ind] = sort(random);
        scatter(x(count)+offset_2(ind(1)),values_absolute(d,i,1),'MarkerEdgeColor','k','SizeData',20,'LineWidth',1.5)
        scatter(x(count)+offset_2(ind(2)),values_absolute(d+1,i,1),'MarkerEdgeColor','k','MarkerFaceColor','k','SizeData',20,'LineWidth',1.5)
        scatter(x(count)+offset_2(ind(3)),values_absolute(d,i,2),'Marker','^','MarkerEdgeColor','k','SizeData',20,'LineWidth',1.5)
        scatter(x(count)+offset_2(ind(4)),values_absolute(d+1,i,2),'Marker','^','MarkerEdgeColor','k','MarkerFaceColor','k','SizeData',20,'LineWidth',1.5)
        count=count+1;
    end

end
        
for i = 1:nbars
    x = (1:ngroups) - groupwidth/2 + (2*i-1) * groupwidth / (2*nbars);
    errorbar(x, Matrix(:,i), Err(:,i),'Color','k','LineStyle','none','LineWidth',1.5);
end

b(1).FaceColor = 'r';
% b(2).FaceColor = [51    153    255]/255;
xtickangle(45)
legend('\Delta{\itwbfF}','NumColumns',2,'location','northoutside','AutoUpdate','off','FontSize',12)

xlim([0,8])

set(gca,'YScale','log')
ylim([10^-1,10^8])
set(gcf,'Position',[2084 511 760 620])
set(gca,'Units','points')
set(gca,'Position',[74.1000  140.8857 450 209.9543])  


set(gca,'XTick',[1:7],'XTickLabels',[{'3000 bp / 3000 bp','1000 bp / 1000 bp','500 bp / 500 bp','200 bp / 200 bp','100 bp / 100 bp','50 bp / 50 bp','3000 bp / 50 bp'}],'FontSize',16)

ylabel('(CFU/µL)/fmol tDNA','FontSize',18)
set(gca,'YTick',[10^-1,10^1,10^3,10^5,10^7],'YTickLabel',[{'0','10^1','10^3','10^5','10^7'}],'FontSize',16)


%% Calculate means and std of CFU/µL with no ATC, positive and negative colonies 


% positive colonies
count=1;
for s=1:2:size(Absolute_noATc,1)
Reps_Absolute_noATc(count,1,1) = mean(mean(Absolute_noATc(s:s+1,1,:))); 
Reps_Absolute_noATc(count,2,1) = std([Absolute_noATc(s:s+1,1,1);Absolute_noATc(s:s+1,1,2)],1); 
count=count+1;
end

% negative colonies
count=1;
for s=1:2:size(Absolute_noATc,1)
Reps_Absolute_noATc(count,1,2) = mean(mean(Absolute_noATc(s:s+1,2,:))); 
Reps_Absolute_noATc(count,2,2) = std([Absolute_noATc(s:s+1,2,1);Absolute_noATc(s:s+1,2,2)],1); 
count=count+1;
end
Matrix = [Reps_Absolute_noATc(:,1,1),Reps_Absolute_noATc(:,1,2)];
Err = [Reps_Absolute_noATc(:,2,1),Reps_Absolute_noATc(:,2,2)];


values_absolute(:,:,1) = Absolute_noATc(:,:,1);
values_absolute(:,:,2) = Absolute_noATc(:,:,2);

% Set 0 colonies to 100 for plotting
for z1 = 1:size(values_absolute,1)
    for z2 = 1:size(values_absolute,2)
        for z3 = 1:size(values_absolute,3)
        if values_absolute(z1,z2,z3) == 0
           values_absolute(z1,z2,z3) = 0.1;
        end
        end
    end
end

figure(3)
hold on
b=bar(Matrix);
ngroups = size(Matrix, 1);
nbars = size(Matrix, 2);
% Calculating the width for each bar group to plot errorbars
groupwidth = min(0.8, nbars/(nbars + 1.5));

for i = 1:nbars
    x = (1:ngroups) - groupwidth/2 + (2*i-1) * groupwidth / (2*nbars);
    count = 1;
    for d = 1:2:size(values_absolute,1)
        random = rand(4,1);
        [~, ind] = sort(random);
        scatter(x(count)+offset(ind(1)),values_absolute(d,i,1),'MarkerEdgeColor','k','SizeData',20,'LineWidth',1.5)
        scatter(x(count)+offset(ind(2)),values_absolute(d+1,i,1),'MarkerEdgeColor','k','MarkerFaceColor','k','SizeData',20,'LineWidth',1.5)
        scatter(x(count)+offset(ind(3)),values_absolute(d,i,2),'Marker','^','MarkerEdgeColor','k','SizeData',20,'LineWidth',1.5)
        scatter(x(count)+offset(ind(4)),values_absolute(d+1,i,2),'Marker','^','MarkerEdgeColor','k','MarkerFaceColor','k','SizeData',20,'LineWidth',1.5)
        count=count+1;
    end

end
        
for i = 1:nbars
    x = (1:ngroups) - groupwidth/2 + (2*i-1) * groupwidth / (2*nbars);
    errorbar(x, Matrix(:,i), Err(:,i),'Color','k','LineStyle','none','LineWidth',1.5);
end

b(1).FaceColor = 'r';
b(2).FaceColor = [51    153    255]/255;
xtickangle(45)
legend('\Delta{\itwbfF}','wild type','NumColumns',2,'location','northoutside','AutoUpdate','off','FontSize',12)
xlim([0.5,7.5])

set(gca,'YScale','log')
ylim([10^-1,10^8])
get(gcf,'Position')
set(gcf,'Position',[2084 511 760 620])
set(gca,'Units','points')
get(gca,'Position')
set(gca,'Position',[74.1000  140.8857 450 209.9543])  


set(gca,'XTick',[1:7],'XTickLabels',[{'3000 bp / 3000 bp','1000 bp / 1000 bp','500 bp / 500 bp','200 bp / 200 bp','100 bp / 100 bp','50 bp / 50 bp','3000 bp / 50 bp'}],'FontSize',16)

ylabel('CFU/µL','FontSize',18)
set(gca,'YTick',[10^-1,10^1,10^3,10^5,10^7],'YTickLabel',[{'0','10^1','10^3','10^5','10^7'}],'FontSize',16)


%% Plot CFU/µL of induced and uninduced samples together

Matrix  = [Reps_Absolute_noATc(:,1,1),Reps_Absolute_ATc(:,1,1),Reps_Absolute_noATc(:,1,2),Reps_Absolute_ATc(:,1,2)];
Err  = [Reps_Absolute_noATc(:,2,1),Reps_Absolute_ATc(:,2,1),Reps_Absolute_noATc(:,2,2),Reps_Absolute_ATc(:,2,2)];

clear values_absolute
values_absolute(:,:,1) = [Absolute_noATc(:,1,1),Absolute_ATc(:,1,1),Absolute_noATc(:,2,1),Absolute_ATc(:,2,1)];
values_absolute(:,:,2) = [Absolute_noATc(:,1,2),Absolute_ATc(:,1,2),Absolute_noATc(:,2,2),Absolute_ATc(:,2,2)];

% Set 0 colonies to 100 for plotting
for z1 = 1:size(values_absolute,1)
    for z2 = 1:size(values_absolute,2)
        for z3 = 1:size(values_absolute,3)
        if values_absolute(z1,z2,z3) == 0
           values_absolute(z1,z2,z3) = 0.1;
        end
        end
    end
end

figure(5)
hold on
b=bar(Matrix);
set(gca,'YScale','log')


ngroups = size(Matrix, 1);
nbars = size(Matrix, 2);
% Calculating the width for each bar group to plot errorbars to plot on log
% scale
groupwidth = min(0.8, nbars/(nbars + 1.5));


for i = 1:nbars
    x = (1:ngroups) - groupwidth/2 + (2*i-1) * groupwidth / (2*nbars);
    count = 1;
    for d = 1:2:size(values_absolute,1)
        random = rand(4,1);
        [~, ind] = sort(random);
        scatter(x(count)+offset(ind(1)),values_absolute(d,i,1),'MarkerEdgeColor','k','SizeData',20,'LineWidth',1.5)
        scatter(x(count)+offset(ind(2)),values_absolute(d+1,i,1),'MarkerEdgeColor','k','MarkerFaceColor','k','SizeData',20,'LineWidth',1.5)
        scatter(x(count)+offset(ind(3)),values_absolute(d,i,2),'Marker','^','MarkerEdgeColor','k','SizeData',20,'LineWidth',1.5)
        scatter(x(count)+offset(ind(4)),values_absolute(d+1,i,2),'Marker','^','MarkerEdgeColor','k','MarkerFaceColor','k','SizeData',20,'LineWidth',1.5)
        count=count+1;
    end

end

for i = 1:nbars
    x = (1:ngroups) - groupwidth/2 + (2*i-1) * groupwidth / (2*nbars);
    errorbar(x, Matrix(:,i), Err(:,i),'Color','k','LineStyle','none','LineWidth',1.5);
end


b(1).FaceColor = 'r';
b(2).FaceColor = 'r';
b(1).FaceAlpha = 0.3;

b(3).FaceColor = [51    153    255]/255;
b(4).FaceColor = [51    153    255]/255;
b(3).FaceAlpha = 0.3;

ylim([10^-1,10^8])
xlim([0.5,7.5])
set(gca,'XTick',[1:7],'XTickLabels',[{'3000 bp / 3000 bp','1000 bp / 1000 bp','500 bp / 500 bp','200 bp / 200 bp','100 bp / 100 bp','50 bp / 50 bp','3000 bp / 50 bp'}],'FontSize',16)
set(gca,'YTick',[10^-1,10^1,10^3,10^5,10^7],'YTickLabel',[{'0','10^1','10^3','10^5','10^7'}],'FontSize',16)
xtickangle(45)
legend('\Delta{\itwbfF} CRISPR not induced','\Delta{\itwbfF} CRISPR induced','wild type CRISPR not induced','wild type CRISPR induced','NumColumns',2,'location','northoutside','AutoUpdate','off','FontSize',12)
ylabel('CFU/µL','FontSize',18)

get(gcf,'Position')
set(gcf,'Position',[2084 311 1000 600])
set(gca,'Units','points')
get(gca,'Position')
set(gca,'Position',[74.1000  140.8857 650 209.9543])
