# Supplementary material for: NT-CRISPR, combining natural transformation and CRISPR-Cas9 counterselection for markerless and scarless genome editing in Vibrio natriegens
Source: Commun Biol. 2022 Mar 25;5:265. doi: 10.1038/s42003-022-03150-0 (PMC8956659; doi:10.1038/s42003-022-03150-0)
Supplement: Supplementary file 3 — Supplementary Software 1 [file 42003_2022_3150_MOESM3_ESM.zip › Matlab Scripts/Bars_Integration.m]

clear all
close all
clc
%%

hisG = 50;
rpsB = 50;
int9 = 49;
rpoS = 25;
rplS = 4;

%%
figure(1)
hold on
b=bar([hisG, rpsB, int9, rpoS, rplS],'FaceColor','r');


line([0,10],[50,50],'linestyle','--','Color','k')
xlim([0,6])
ylim([0,55])
set(gca,'XTick',[1:5],'XTickLabels',[{'{\it hisG-mScarlet-I}','{\it rpsB-mScarlet-I}','{\it int9::mScarlet-I}','{\it rpoS-mScarlet-I}','{\it rplS-mScarlet-I}'}],'FontSize',16)
xtickangle(45)
ylabel('Positive colonies (n = 50)','FontSize',18)

set(gca,'Units','points')
get(gca,'Position') % 57.5500   54.6707  322.5500  209.9543
set(gcf,'Position',[2084 511 760 620])
set(gca,'Units','points')
set(gca,'Position',[74.1000  140.8857 322.5500 209.9543])
