# Supplementary material for: NT-CRISPR, combining natural transformation and CRISPR-Cas9 counterselection for markerless and scarless genome editing in Vibrio natriegens
Source: Commun Biol. 2022 Mar 25;5:265. doi: 10.1038/s42003-022-03150-0 (PMC8956659; doi:10.1038/s42003-022-03150-0)
Supplement: Supplementary file 3 — Supplementary Software 1 [file 42003_2022_3150_MOESM3_ESM.zip › Matlab Scripts/Bars_Killing_efficiency.m]

%% DNA amount

close all
clear all
clc


%%
addpath('\\dfs\synmikro\home\stukenberg\Desktop\Platereader PhD\Matlab Functions')
addpath('K:\Research\AG Becker\user\Daniel\1 Paper\NT-CRISPR Paper\Revision 1\Raw Data')

Count = readtable('Colony count Killing efficiency.xlsx');

%%
Samples = [{'{\it wbfF}','{\it flrB}','{\it xds}','{\it pilA}','{\it galE}','{\it vnp1}','{\it vnp2}',...
    '{\it malQ}','{\it glpK}','{\it araA}','non-binding gRNA','{\it int9}','{\it rpoS}','{\it hisG}','empty plasmid','{\it rplS}','{\it rpsB}'}];
%% Extract data from excel sheet
Count = Count{:,2:end};

%%
Survivor(:,1) = Count(1:34,3,:)./Count(1:34,6,:);
Survivor(:,2) = Count(47:80,3,:)./Count(47:80,6,:);

Killing(:,1) = (1-(Count(1:34,3,:)./Count(1:34,6,:)))*100;
Killing(:,2) = (1-(Count(47:80,3,:)./Count(47:80,6,:)))*100;

%%
count=1;
for s=1:2:size(Killing,1)
Reps_Killing(count,1,1) = mean(mean(Killing(s:s+1,:))); 
Reps_Killing(count,2,1) = std([Killing(s:s+1,1);Killing(s:s+1,2)],1); 
count=count+1;
end

[~, ind_sort] = sort(Reps_Killing(:,1),'descend');

%%

count = 1;
for k = [ind_sort].'
    Scatter_points(count,:) = Killing((k*2)-1,:);
    Scatter_points(count+1,:) = Killing(k*2,:);

    count = count+2;
end

Matrix = [Reps_Killing(ind_sort,1,1)];
Err = [Reps_Killing(ind_sort,2,1)];
figure(1)
hold on
b=bar(Matrix);
ngroups = size(Matrix, 1);
nbars = size(Matrix, 2);
groupwidth = min(0.8, nbars/(nbars + 1.5));
offset = linspace(-0.15,0.15,4);

x = 1:19
count = 1;
    for d = 1:2:size(Scatter_points,1)
        random = rand(4,1);
        [~, ind] = sort(random);
        scatter(x(count)+offset(ind(1)),Scatter_points(d,1),'MarkerEdgeColor','k','MarkerFaceColor','k','SizeData',20,'LineWidth',1.5)
        scatter(x(count)+offset(ind(2)),Scatter_points(d+1,1),'Marker','^','MarkerEdgeColor','k','MarkerFaceColor','k','SizeData',20,'LineWidth',1.5)
        scatter(x(count)+offset(ind(3)),Scatter_points(d,2),'MarkerEdgeColor','k','SizeData',20,'LineWidth',1.5)
        scatter(x(count)+offset(ind(4)),Scatter_points(d+1,2),'Marker','^','MarkerEdgeColor','k','SizeData',20,'LineWidth',1.5)
        count=count+1;
    end


% Calculating the width for each bar group
for i = 1:nbars
    x = (1:ngroups) - groupwidth/2 + (2*i-1) * groupwidth / (2*nbars);
    errorbar(x, Matrix(:,i), Err(:,i),'Color','k','LineStyle','none','LineWidth',1.5);
end
b(1).FaceColor = 'r';

line([0,15],[100,100],'linestyle','--','Color','k')
xlim([0,18])
ylim([-40,110])
set(gca,'XTick',[1:size(Reps_Killing,1)],'XTickLabels',Samples(ind_sort),'FontSize',16)
set(gca,'YTick',[-20:20:100])
xtickangle(45)
ylabel('Killing efficiency [%]','FontSize',18)

f = figure(1);
set(gcf,'Position',[2084 511 760 620])
set(gca,'Units','points')
set(gca,'Position',[74.1000  140.8857 420 209.9543])
%%

Matrix = [Reps_Killing(ind_sort,1,1)];
Err = [Reps_Killing(ind_sort,2,1)];
figure(2)
hold on
b=bar(Matrix);

ngroups = size(Matrix, 1);
nbars = size(Matrix, 2);
% Calculating the width for each bar group
groupwidth = min(0.8, nbars/(nbars + 1.5));

    x = 1:19;
    count = 1;
    for d = 1:2:size(Scatter_points,1)
        random = rand(4,1);
        [~, ind] = sort(random);
        scatter(x(count)+offset(ind(1)),Scatter_points(d,1),'MarkerEdgeColor','k','MarkerFaceColor','k','SizeData',20,'LineWidth',1.5)
        scatter(x(count)+offset(ind(2)),Scatter_points(d+1,1),'Marker','^','MarkerEdgeColor','k','MarkerFaceColor','k','SizeData',20,'LineWidth',1.5)
        scatter(x(count)+offset(ind(3)),Scatter_points(d,2),'MarkerEdgeColor','k','SizeData',20,'LineWidth',1.5)
        scatter(x(count)+offset(ind(4)),Scatter_points(d+1,2),'Marker','^','MarkerEdgeColor','k','SizeData',20,'LineWidth',1.5)
        count=count+1;
    end


for i = 1:nbars
    x = (1:ngroups) - groupwidth/2 + (2*i-1) * groupwidth / (2*nbars);
    errorbar(x, Matrix(:,i), Err(:,i),'Color','k','LineStyle','none','LineWidth',1.5);
end
b(1).FaceColor = 'r';

line([0,20],[100,100],'linestyle','--','Color','k')
xlim([0,18])
ylim([99.9,100.005])
set(gca,'XTick',[1:size(Reps_Killing,1)],'XTickLabels',Samples(ind_sort),'FontSize',16)
xtickangle(45)
ylabel('Killing efficiency [%]','FontSize',18)


f = figure(2);
set(gcf,'Position',[2084 511 760 620])
set(gca,'Units','points')
set(gca,'Position',[74.1000  140.8857 420 209.9543])
