# Supplementary material for: NT-CRISPR, combining natural transformation and CRISPR-Cas9 counterselection for markerless and scarless genome editing in Vibrio natriegens
Source: Commun Biol. 2022 Mar 25;5:265. doi: 10.1038/s42003-022-03150-0 (PMC8956659; doi:10.1038/s42003-022-03150-0)
Supplement: Supplementary file 3 — Supplementary Software 1 [file 42003_2022_3150_MOESM3_ESM.zip › Matlab Scripts/Bars_Killing_efficiency_108_112_116.m]

%% Killing efficiency pST_108_112_116

close all
clear all
clc
%%
addpath('\\dfs\synmikro\home\stukenberg\Desktop\Platereader PhD\Matlab Functions')
addpath('K:\Research\AG Becker\user\Daniel\1 Paper\NT-CRISPR Paper\Revision 1\Raw Data')

Count = readtable('Colony count Killing efficiency pST108 112 116.xlsx');

Samples = [{'pST_108','pST_112','pST_116'}];


Count = Count{:,2:end};


%%
Survivor(:,1) = Count(1:6,3,:)./Count(1:6,6,:);
Survivor(:,2) = Count(16:21,3,:)./Count(16:21,6,:);

Killing(:,1) = (1-(Count(1:6,3,:)./Count(1:6,6,:)))*100;
Killing(:,2) = (1-(Count(16:21,3,:)./Count(16:21,6,:)))*100;
%%
count=1;
for s=1:2:size(Killing,1)
Reps_Killing(count,1,1) = mean(mean(Killing(s:s+1,:))); 
Reps_Killing(count,2,1) = std([Killing(s:s+1,1);Killing(s:s+1,2)],1); 
count=count+1;
end


%%
ind_sort = 1:3;
count = 1;
for k = [ind_sort]
    Scatter_points(count,:) = Killing((k*2)-1,:);
    Scatter_points(count+1,:) = Killing(k*2,:);

    count = count+2;
end

Matrix = [Reps_Killing(ind_sort,1,1)];
Err = [Reps_Killing(ind_sort,2,1)];
figure(1)
hold on
b=bar(Matrix);
ngroups = size(Matrix, 1);
nbars = size(Matrix, 2);
groupwidth = min(0.8, nbars/(nbars + 1.5));
offset = linspace(-0.3,0.3,4);

x = 1:3;
count = 1;
    for d = 1:2:size(Scatter_points,1)
        random = rand(4,1);
        [~, ind] = sort(random);
        scatter(x(count)+offset(ind(1)),Scatter_points(d,1),'MarkerEdgeColor','k','MarkerFaceColor','k','SizeData',20,'MarkerFaceAlpha',.5,'MarkerEdgeAlpha',.5)
        scatter(x(count)+offset(ind(2)),Scatter_points(d+1,1),'MarkerEdgeColor','k','MarkerFaceColor','k','SizeData',20,'MarkerFaceAlpha',.5,'MarkerEdgeAlpha',.5)
        scatter(x(count)+offset(ind(3)),Scatter_points(d,2),'MarkerEdgeColor','k','MarkerFaceColor','k','SizeData',20,'MarkerFaceAlpha',.5,'MarkerEdgeAlpha',.5)
        scatter(x(count)+offset(ind(4)),Scatter_points(d+1,2),'MarkerEdgeColor','k','MarkerFaceColor','k','SizeData',20,'MarkerFaceAlpha',.5,'MarkerEdgeAlpha',.5)
        count=count+1;
    end


    

% Calculating the width for each bar group
for i = 1:nbars
    x = (1:ngroups) - groupwidth/2 + (2*i-1) * groupwidth / (2*nbars);
    errorbar(x, Matrix(:,i), Err(:,i),'Color','k','LineStyle','none','LineWidth',1.5);
end
b(1).FaceColor = 'r';

line([0,15],[100,100],'linestyle','--','Color','k')
xlim([0,20])
ylim([0,110])

set(gca,'XTick',[1:size(Reps_Killing,1)],'XTickLabels',[{'pST\_108','pST\_112','pST\_116'}],'FontSize',12)
xtickangle(45)
ylabel('Killing efficiency [%]')

%%

count=1;
for s=1:2:size(Killing,1)
Reps_Survivors(count,1) = mean(mean(Survivor(s:s+1,:))); 
Reps_Survivors(count,2) = std([Survivor(s:s+1,1);Survivor(s:s+1,2)],1); 
count=count+1;
end

%%

Matrix = [Reps_Killing(ind_sort,1,1)];
Err = [Reps_Killing(ind_sort,2,1)];
figure(2)
hold on
b=bar(Matrix);

ngroups = size(Matrix, 1);
nbars = size(Matrix, 2);
% Calculating the width for each bar group
groupwidth = min(0.8, nbars/(nbars + 1.5));

    x = 1:19;
    count = 1;
    for d = 1:2:size(Scatter_points,1)
        random = rand(4,1);
        [~, ind] = sort(random);
        scatter(x(count)+offset(ind(1)),Scatter_points(d,1),'MarkerEdgeColor','k','MarkerFaceColor','k','SizeData',30,'LineWidth',1.5)
        scatter(x(count)+offset(ind(2)),Scatter_points(d+1,1),'Marker','^','MarkerEdgeColor','k','MarkerFaceColor','k','SizeData',30,'LineWidth',1.5)
        scatter(x(count)+offset(ind(3)),Scatter_points(d,2),'MarkerEdgeColor','k','SizeData',30,'LineWidth',1.5)
        scatter(x(count)+offset(ind(4)),Scatter_points(d+1,2),'Marker','^','MarkerEdgeColor','k','SizeData',30,'LineWidth',1.5)
        count=count+1;
    end


for i = 1:nbars
    x = (1:ngroups) - groupwidth/2 + (2*i-1) * groupwidth / (2*nbars);
    errorbar(x, Matrix(:,i), Err(:,i),'Color','k','LineStyle','none','LineWidth',1.5);
end
b(1).FaceColor = 'r';

line([0,20],[100,100],'linestyle','--','Color','k')
xlim([0,4])
ylim([99.8,100.01])
set(gca,'XTick',[1:size(Reps_Killing,1)],'XTickLabels',[{'pST\_108','pST\_112','pST\_116'}],'FontSize',16)
xtickangle(45)
ylabel('Killing efficiency [%]','FontSize',18)
