# Supplementary material for: NT-CRISPR, combining natural transformation and CRISPR-Cas9 counterselection for markerless and scarless genome editing in Vibrio natriegens
Source: Commun Biol. 2022 Mar 25;5:265. doi: 10.1038/s42003-022-03150-0 (PMC8956659; doi:10.1038/s42003-022-03150-0)
Supplement: Supplementary file 3 — Supplementary Software 1 [file 42003_2022_3150_MOESM3_ESM.zip › Matlab Scripts/Bars_Killing_efficiency_3gRNAs.m]

%% DNA amount

close all
clear all
clc


%%
addpath('\\dfs\synmikro\home\stukenberg\Desktop\Platereader PhD\Matlab Functions')
addpath('K:\Research\AG Becker\user\Daniel\1 Paper\NT-CRISPR Paper\Revision 1\Raw Data')

Count = readtable('Colony count Killing efficiency 3gRNAs.xlsx');

Samples = [{'pST\_137','pST\_138'}];


%% Extract data from excel sheet
Count = Count{:,2:end};
%%
Survivor(:,1) = Count(1:4,3,:)./Count(1:4,6,:);
Survivor(:,2) = Count(12:15,3,:)./Count(12:15,6,:);

Killing(:,1) = (1-(Count(1:4,3,:)./Count(1:4,6,:)))*100;
Killing(:,2) = (1-(Count(12:15,3,:)./Count(12:15,6,:)))*100;

%%
count=1;
for s=1:2:size(Killing,1)
Reps_Killing(count,1,1) = mean(mean(Killing(s:s+1,:))); 
Reps_Killing(count,2,1) = std([Killing(s:s+1,1);Killing(s:s+1,2)],1); 
count=count+1;
end

%%

count=1;
for s=1:2:size(Killing,1)
Reps_Survivors(count,1) = mean(mean(Survivor(s:s+1,:))); 
Reps_Survivors(count,2) = std([Survivor(s:s+1,1);Survivor(s:s+1,2)],1); 
count=count+1;
end

%%
Scatter_points = Killing;
Matrix = [Reps_Killing(1:2,1,1)];
Err = [Reps_Killing(1:2,2,1)];


%%
figure(3)
hold on
b=bar(Matrix);

ngroups = size(Matrix, 1);
nbars = size(Matrix, 2);
% Calculating the width for each bar group
groupwidth = min(0.8, nbars/(nbars + 1.5));
offset = linspace(-0.3,0.3,4);

    x = 1:2;
    count = 1;
    for d = 1:2:size(Scatter_points,1)
        random = rand(4,1);
        [~, ind] = sort(random);
        scatter(x(count)+offset(ind(1)),Scatter_points(d,1),'MarkerEdgeColor','k','MarkerFaceColor','k','SizeData',30,'LineWidth',1.5,'MarkerFaceAlpha',.7,'MarkerEdgeAlpha',.7)
        scatter(x(count)+offset(ind(2)),Scatter_points(d+1,1),'Marker','^','MarkerEdgeColor','k','MarkerFaceColor','k','SizeData',30,'LineWidth',1.5,'MarkerFaceAlpha',.7,'MarkerEdgeAlpha',.7)
        scatter(x(count)+offset(ind(3)),Scatter_points(d,2),'MarkerEdgeColor','k','SizeData',30,'LineWidth',1.5,'MarkerFaceAlpha',.7,'MarkerEdgeAlpha',.7)
        scatter(x(count)+offset(ind(4)),Scatter_points(d+1,2),'Marker','^','MarkerEdgeColor','k','SizeData',30,'LineWidth',1.5,'MarkerFaceAlpha',.7,'MarkerEdgeAlpha',.7)
        count=count+1;
    end


for i = 1:nbars
    x = (1:ngroups) - groupwidth/2 + (2*i-1) * groupwidth / (2*nbars);
    errorbar(x, Matrix(:,i), Err(:,i),'Color','k','LineStyle','none','LineWidth',1.5);
end
b(1).FaceColor = 'r';

line([0,20],[100,100],'linestyle','--','Color','k')
xlim([0,3])
ylim([99.92,100.02])
set(gca,'XTick',1:2,'XTickLabels',Samples,'FontSize',16)
xtickangle(45)
ylabel('Killing efficiency [%]','FontSize',18)


set(gca,'Units','points')
get(gca,'Position') % 57.5500   54.6707  322.5500  209.9543
set(gcf,'Position',[2084 511 790 620])
set(gca,'Units','points')
set(gca,'Position',[104.1000  140.8857 322.5500 209.9543])
