# Supplementary material for: NT-CRISPR, combining natural transformation and CRISPR-Cas9 counterselection for markerless and scarless genome editing in Vibrio natriegens
Source: Commun Biol. 2022 Mar 25;5:265. doi: 10.1038/s42003-022-03150-0 (PMC8956659; doi:10.1038/s42003-022-03150-0)
Supplement: Supplementary file 3 — Supplementary Software 1 [file 42003_2022_3150_MOESM3_ESM.zip › Matlab Scripts/Bars_point_mutations.m]

clear all
close all
clc
%%
malQ = 50;
araA = 50;
glpK = 50;


%%
figure(1)
hold on
b=bar([malQ, glpK, araA],'FaceColor','r');


line([0,10],[100,100],'linestyle','--','Color','k')
xlim([0,4])
ylim([0,110])
set(gca,'XTick',[1:3],'XTickLabels',[{'{\it malQ}','{\it glpK}','{\it araA}'}],'FontSize',16)
xtickangle(45)
line([0,10],[50,50],'linestyle','--','Color','k')
xlim([0,4])
ylim([0,55])
ylabel('Positive colonies (n = 50)','FontSize',18)

set(gca,'Units','points')
set(gcf,'Position',[2084 511 760 620])
set(gca,'Units','points')
set(gca,'Position',[74.1000  140.8857 322.5500 209.9543])
