# Supplementary material for: NT-CRISPR, combining natural transformation and CRISPR-Cas9 counterselection for markerless and scarless genome editing in Vibrio natriegens
Source: Commun Biol. 2022 Mar 25;5:265. doi: 10.1038/s42003-022-03150-0 (PMC8956659; doi:10.1038/s42003-022-03150-0)
Supplement: Supplementary file 3 — Supplementary Software 1 [file 42003_2022_3150_MOESM3_ESM.zip › Matlab Scripts/Growth_experiment_inducible_killing.m]

clear all 
close all
clc
addpath('\\dfs\synmikro\home\stukenberg\Desktop\Platereader PhD\Matlab Functions')
addpath('K:\Research\AG Becker\user\Daniel\1 Paper\NT-CRISPR Paper\Revision 1\Raw Data')

%%
OD_Data_Table1(:,:) = readtable('20-10-27 CRISPR killing pST_113-116 pre induction OD day1.xlsx');
OD_Data_Table1(11:end,:) = [];

OD_Data_Table2(:,:) = readtable('20-10-27 CRISPR killing pST_113-116 post induction OD day1.xlsx');

OD_Data_Raw1(:,:,1) = [OD_Data_Table1{:,3:end};OD_Data_Table2{:,3:end}];


OD_Data_Table3(:,:) = readtable('21-01-16 CRISPR killing pST_113-116 pre induction OD day2.xlsx');
OD_Data_Table3(11:end,:) = [];

OD_Data_Table4(:,:) = readtable('21-01-16 CRISPR killing pST_113-116 post induction OD day2.xlsx');

OD_Data_Raw2(:,:,1) = [OD_Data_Table3{:,3:end};OD_Data_Table4{:,3:end}];


Time = [-60:6:360];
%%
for a1 = 1:size(OD_Data_Raw1,1)
    for a2 = 1:size(OD_Data_Raw1,2)
        for a3 = 1:size(OD_Data_Raw1,3)
OD_Raw1(a1,a2,a3) = str2num(OD_Data_Raw1{a1,a2,a3}); 
        end
    end
end


for a1 = 1:size(OD_Data_Raw2,1)
    for a2 = 1:size(OD_Data_Raw2,2)
        for a3 = 1:size(OD_Data_Raw2,3)
OD_Raw2(a1,a2,a3) = str2num(OD_Data_Raw2{a1,a2,a3}); 
        end
    end
end


%%
Data_OD1 = blank_substract_OD(OD_Raw1,0.001,93:96);
Data_OD2 = blank_substract_OD(OD_Raw2,0.001,93:96);

%% plot 113-118 wbf 

Samples = [{'pST_113','pST_114','pST_115','pST_116','pST_117','pST_118'}];
count=1;
for n = [23,31,39,47,55,63]

repATc(:,1) = mean([Data_OD1(:,n),Data_OD1(:,n+1),Data_OD2(:,n-4),Data_OD2(:,n-3)],2);
repATc(:,2) = std([Data_OD1(:,n),Data_OD1(:,n+1),Data_OD2(:,n-4),Data_OD2(:,n-3)],1,2);

repnoATc(:,1) = mean([Data_OD1(:,n-4),Data_OD1(:,n-3),Data_OD2(:,n),Data_OD2(:,n+1)],2);
repnoATc(:,2) = std([Data_OD1(:,n-4),Data_OD1(:,n-3),Data_OD2(:,n),Data_OD2(:,n+1)],1,2);

fig1 = figure(1)
hold on
plot(Time(1:71)/60,repnoATc(1:71,1),'Color',[51    153    255]/255,'LineWidth',1.5)
plot(Time(1:71)/60,repATc(1:71,1),'r','LineWidth',1.5)

errorbar(Time(1:71)/60,repnoATc(1:71,1),repATc(1:71,2),'Color',[51    153    255]/255,'linestyle','none')
errorbar(Time(1:71)/60,repATc(1:71,1),repATc(1:71,2),'r','linestyle','none')


set(gca,'YScale','log','XTick',[-1:1:4],'XTickLabel',[-1:1:4],'FontSize',24,'YTick',[0.001,0.01,0.1,1])
line([0,0],[0.0001,1],'LineStyle','--','Color','k','LineWidth',2)
ylim([0.001,1])
xlim([-1,4])
xlabel('Time [h]','FontSize',28)
ylabel('OD_6_0_0','FontSize',28)

saveas(fig1,[Samples{count},'+wbfF gRNA.pdf'])


count=count+1;
close all
end
%%

%% plot 113-118 dns 

Samples = [{'pST_113','pST_114','pST_115','pST_116','pST_117','pST_118'}];
count=1;
for n = [21,29,37,45,53,61]

repATc(:,1) = mean([Data_OD1(:,n),Data_OD1(:,n+1),Data_OD2(:,n-4),Data_OD2(:,n-3)],2);
repATc(:,2) = std([Data_OD1(:,n),Data_OD1(:,n+1),Data_OD2(:,n-4),Data_OD2(:,n-3)],1,2);

repnoATc(:,1) = mean([Data_OD1(:,n-4),Data_OD1(:,n-3),Data_OD2(:,n),Data_OD2(:,n+1)],2);
repnoATc(:,2) = std([Data_OD1(:,n-4),Data_OD1(:,n-3),Data_OD2(:,n),Data_OD2(:,n+1)],1,2);

fig1 = figure(1)
hold on
plot(Time(1:71)/60,repnoATc(1:71,1),'Color',[51    153    255]/255,'LineWidth',1.5)
plot(Time(1:71)/60,repATc(1:71,1),'r','LineWidth',1.5)

errorbar(Time(1:71)/60,repnoATc(1:71,1),repATc(1:71,2),'Color',[51    153    255]/255,'linestyle','none')
errorbar(Time(1:71)/60,repATc(1:71,1),repATc(1:71,2),'r','linestyle','none')


set(gca,'YScale','log','XTick',[-1:1:4],'XTickLabel',[-1:1:4],'FontSize',24,'YTick',[0.001,0.01,0.1,1])
line([0,0],[0.0001,1],'LineStyle','--','Color','k','LineWidth',2)
ylim([0.001,1])
xlim([-1,4])
xlabel('Time [h]','FontSize',28)
ylabel('OD_6_0_0','FontSize',28)

saveas(fig1,[Samples{count},'+dns gRNA.pdf'])


count=count+1;
close all
end

%%
clear all
close all


%%
OD_Data_Table1(:,:) = readtable('20-10-29 CRISPR killing pST_107-112 pre induction OD day1.xlsx');
OD_Data_Table1(11:end,:) = [];

OD_Data_Table2(:,:) = readtable('20-10-29 CRISPR killing pST_107-112 post induction OD day1.xlsx');

OD_Data_Raw1(:,:,1) = [OD_Data_Table1{:,3:end};OD_Data_Table2{:,3:end}];


OD_Data_Table3(:,:) = readtable('21-01-21 CRISPR killing pST_107-112 pre induction OD day2.xlsx');
OD_Data_Table3(11:end,:) = [];

OD_Data_Table4(:,:) = readtable('21-01-21 CRISPR killing pST_107-112 post induction OD day2.xlsx');

OD_Data_Raw2(:,:,1) = [OD_Data_Table3{:,3:end};OD_Data_Table4{:,3:end}];


Time = [-60:6:360];
%%
for a1 = 1:size(OD_Data_Raw1,1)
    for a2 = 1:size(OD_Data_Raw1,2)
        for a3 = 1:size(OD_Data_Raw1,3)
OD_Raw1(a1,a2,a3) = str2num(OD_Data_Raw1{a1,a2,a3}); 
        end
    end
end


for a1 = 1:size(OD_Data_Raw2,1)
    for a2 = 1:size(OD_Data_Raw2,2)
        for a3 = 1:size(OD_Data_Raw2,3)
OD_Raw2(a1,a2,a3) = str2num(OD_Data_Raw2{a1,a2,a3}); 
        end
    end
end


%%
Data_OD1 = blank_substract_OD(OD_Raw1,0.001,93:96);
Data_OD2 = blank_substract_OD(OD_Raw2,0.001,93:96);

%% plot 107-112 wbf 

Samples = [{'pST_107','pST_108','pST_109','pST_110','pST_111','pST_112','pST_025'}];
count=1;
for n = [23,31,39,47,55,63,71]

repATc(:,1) = mean([Data_OD1(:,n),Data_OD1(:,n+1),Data_OD2(:,n-4),Data_OD2(:,n-3)],2);
repATc(:,2) = std([Data_OD1(:,n),Data_OD1(:,n+1),Data_OD2(:,n-4),Data_OD2(:,n-3)],1,2);

repnoATc(:,1) = mean([Data_OD1(:,n-4),Data_OD1(:,n-3),Data_OD2(:,n),Data_OD2(:,n+1)],2);
repnoATc(:,2) = std([Data_OD1(:,n-4),Data_OD1(:,n-3),Data_OD2(:,n),Data_OD2(:,n+1)],1,2);

fig1 = figure(1)
hold on
plot(Time(1:71)/60,repnoATc(1:71,1),'Color',[51    153    255]/255,'LineWidth',1.5)
plot(Time(1:71)/60,repATc(1:71,1),'r','LineWidth',1.5)

errorbar(Time(1:71)/60,repnoATc(1:71,1),repATc(1:71,2),'Color',[51    153    255]/255,'linestyle','none')
errorbar(Time(1:71)/60,repATc(1:71,1),repATc(1:71,2),'r','linestyle','none')


set(gca,'YScale','log','XTick',[-1:1:4],'XTickLabel',[-1:1:4],'FontSize',24,'YTick',[0.001,0.01,0.1,1])
line([0,0],[0.0001,1],'LineStyle','--','Color','k','LineWidth',2)
ylim([0.001,1])
xlim([-1,4])
xlabel('Time [h]','FontSize',28)
ylabel('OD_6_0_0','FontSize',28)

saveas(fig1,[Samples{count},'+wbfF gRNA.pdf'])


count=count+1;
close all
end
%%

%% plot 107-112 dns 

Samples = [{'pST_107','pST_108','pST_109','pST_110','pST_111','pST_112','pST_025'}];
count=1;
for n = [21,29,37,45,53,61]

repATc(:,1) = mean([Data_OD1(:,n),Data_OD1(:,n+1),Data_OD2(:,n-4),Data_OD2(:,n-3)],2);
repATc(:,2) = std([Data_OD1(:,n),Data_OD1(:,n+1),Data_OD2(:,n-4),Data_OD2(:,n-3)],1,2);

repnoATc(:,1) = mean([Data_OD1(:,n-4),Data_OD1(:,n-3),Data_OD2(:,n),Data_OD2(:,n+1)],2);
repnoATc(:,2) = std([Data_OD1(:,n-4),Data_OD1(:,n-3),Data_OD2(:,n),Data_OD2(:,n+1)],1,2);

fig1 = figure(1)
hold on
plot(Time(1:71)/60,repnoATc(1:71,1),'Color',[51    153    255]/255,'LineWidth',1.5)
plot(Time(1:71)/60,repATc(1:71,1),'r','LineWidth',1.5)

errorbar(Time(1:71)/60,repnoATc(1:71,1),repATc(1:71,2),'Color',[51    153    255]/255,'linestyle','none')
errorbar(Time(1:71)/60,repATc(1:71,1),repATc(1:71,2),'r','linestyle','none')


set(gca,'YScale','log','XTick',[-1:1:4],'XTickLabel',[-1:1:4],'FontSize',24,'YTick',[0.001,0.01,0.1,1])
line([0,0],[0.0001,1],'LineStyle','--','Color','k','LineWidth',2)
ylim([0.001,1])
xlim([-1,4])
xlabel('Time [h]','FontSize',28)
ylabel('OD_6_0_0','FontSize',28)

saveas(fig1,[Samples{count},'+dns gRNA.pdf'])


count=count+1;
close all
end


%%
figure(3)
hold on
plot(2,2,'r','LineWidth',1.5)
plot(1,1,'Color',[51    153    255]/255,'LineWidth',1.5)

legend('Cas9 & gRNA induced','Cas9 & gRNA not induced','NumColumns',2)
