# Supplementary material for: NT-CRISPR, combining natural transformation and CRISPR-Cas9 counterselection for markerless and scarless genome editing in Vibrio natriegens
Source: Commun Biol. 2022 Mar 25;5:265. doi: 10.1038/s42003-022-03150-0 (PMC8956659; doi:10.1038/s42003-022-03150-0)
Supplement: Supplementary file 3 — Supplementary Software 1 [file 42003_2022_3150_MOESM3_ESM.zip › Matlab Scripts/Modeling.m]

clear all
close all

Killing = [99.9643; 99.999];

addpath('\\dfs\synmikro\home\stukenberg\Desktop\Platereader PhD\Matlab Functions')

%%
for k = 1:size(Killing)
    count = 1;

for e = logspace(-8,0,100)
Plot(count,1,1:2) = e;

wrong = 1-e;
Plot(count,2,k) = wrong;
false_pos = wrong*(1-(Killing(k)*0.01));
Plot(count,3,k) = false_pos;
fraction_pos = e/(e+false_pos);
Plot(count,4,k) = fraction_pos;
count = count+1;
end
end

%%


figure(1)
hold on

plot(0,0,'Color','r','LineWidth', 1.5)
plot(0,0,'Color','b','LineWidth', 1.5)
legend('highest killing efficiency','lowest killing efficiency')
a = shadedplot(Plot(:,1,1).',Plot(:,4,1).',Plot(:,4,2).','k');

basevalue = -4;


set(gca,'YScale','log')
set(gca,'XScale','log')
xlim([10^-6,1])
ylim([10^-3,1])


a(1).EdgeColor = 'r';
a(2).FaceAlpha = 0.1;
a(2).FaceColor = 'k';

legend('highest killing efficiency = 99.999 %','lowest killing efficiency = 99.964 %','location','best','FontSize',12)
ax = gca;
ax.FontSize = 16;
xlabel('Initial editing efficiency','FontSize',18)
ylabel('Apparent editing efficiency','FontSize',18)

set(gcf,'Position',[2084 511 760 620])
set(gca,'Units','points')
set(gca,'Position',[74.1000  140.8857 322.5500 209.9543])
