# Supplementary material for: NT-CRISPR, combining natural transformation and CRISPR-Cas9 counterselection for markerless and scarless genome editing in Vibrio natriegens
Source: Commun Biol. 2022 Mar 25;5:265. doi: 10.1038/s42003-022-03150-0 (PMC8956659; doi:10.1038/s42003-022-03150-0)
Supplement: Supplementary file 3 — Supplementary Software 1 [file 42003_2022_3150_MOESM3_ESM.zip › Matlab Scripts/Plasmid_curing.m]

clear all 
close all
clc 

%%
addpath('K:\Research\AG Becker\user\Daniel\1 Paper\NT-CRISPR Paper\Revision 1\Raw Data\Colony counting')

Data = readtable('Plasmid curing.xlsx');
%%
Fraction(:,1) = 100-(Data{:,2}./Data{:,3}*100);
Fraction(:,2) = 100-(Data{:,6}./Data{:,7}*100);


mean_Fraction(:,:,1) = mean([Fraction(:,1);Fraction(:,2)],1);
mean_Fraction(:,:,2) = std([Fraction(:,1);Fraction(:,2)],1,1);


%%
% plot bars
figure(1)
hold on
b=bar(mean_Fraction(:,:,1));


ngroups = size(mean_Fraction, 1); % number of groups
nbars = size(mean_Fraction, 2); % number of bars for each group


offset = linspace(-0.35,0.35,20); % offset between data points


    count = 1;
for i = 1:nbars
groupwidth = min(0.8, nbars/(nbars + 1.5));
% x = (1:ngroups) - groupwidth/2 + (2*i-1) * groupwidth / (2*nbars);
x= [1,2];
random = rand(20,1);
[~, ind] = sort(random);
    for d = 1:10

        if d <6
        scatter(x(count)+offset(ind(d)),Fraction(d,i,1),20,'MarkerEdgeColor','k','MarkerFaceColor','k','LineWidth',1.5)
        scatter(x(count)+offset(ind(d+10)),Fraction(d,i+1,1),20,'MarkerEdgeColor','k','LineWidth',1.5)
        else
        scatter(x(count)+offset(ind(d)),Fraction(d,i,1),20,'Marker','^','MarkerEdgeColor','k','MarkerFaceColor','k','LineWidth',1.5)
        scatter(x(count)+offset(ind(d+10)),Fraction(d,i+1,1),20,'Marker','^','MarkerEdgeColor','k','LineWidth',1.5)

        end
    end

count=count+1;

end

  
% Calculating the width for each bar group to plot errorbars
for i = 1:nbars
    errorbar(x(i), mean_Fraction(:,i,1), mean_Fraction(:,i,2),'Color','k','LineStyle','none','LineWidth',1.5);
end
b(1).FaceColor = 'r';


%  
line([0,10],[100,100],'linestyle','--','Color','k')
xlim([0.5,1.5])
ylim([0,110])
set(gca,'XTick',[1:3],'XTickLabels',[{''}],'FontSize',16)
xtickangle(45)

ylabel('Plasmid cured colonies [%]','FontSize',18)

set(gca,'Units','points')
get(gca,'Position') % 57.5500   54.6707  322.5500  209.9543
set(gcf,'Position',[2084 511 760 620])
set(gca,'Units','points')
set(gca,'Position',[74.1000  140.8857 322.5500 209.9543]) 

set(gca,'Units','points')
get(gca,'Position') % 57.5500   54.6707  322.5500  209.9543
set(gcf,'Position',[2084 511 760 620])
set(gca,'Units','points')
set(gca,'Position',[74.1000  140.8857 150 209.9543])
