# Supplementary material for: NT-CRISPR, combining natural transformation and CRISPR-Cas9 counterselection for markerless and scarless genome editing in Vibrio natriegens
Source: Commun Biol. 2022 Mar 25;5:265. doi: 10.1038/s42003-022-03150-0 (PMC8956659; doi:10.1038/s42003-022-03150-0)
Supplement: Supplementary file 3 — Supplementary Software 1 [file 42003_2022_3150_MOESM3_ESM.zip › Matlab Scripts/Plot_indirect_vs_spG.m]

clear all
close all
clc

%%
figure(1)
hold on
scatter(1,44,80,'MarkerFaceColor','r','MarkerEdgeColor','r')
scatter(1,25,80,'MarkerFaceColor','k','MarkerEdgeColor','k')

line([0,10],[50,50],'linestyle','--','Color','k')

scatter(1,25,80,'MarkerFaceColor','k','MarkerEdgeColor','k')
scatter(1,44,80,'MarkerFaceColor','r','MarkerEdgeColor','r')
scatter(2,4,80,'MarkerFaceColor','k','MarkerEdgeColor','k')
scatter(2,50,80,'MarkerFaceColor','r','MarkerEdgeColor','r')
xlim([0,3])


xlim([0,3])
ylim([0,52])
set(gca,'XTick',[1:2],'XTickLabels',[{'{\it rpoS-mScarlet-I}','{\it rplS-mScarlet-I}'}],'FontSize',16)
xtickangle(45)
ylabel('Positive colonies (n = 50)','FontSize',18)

legend('SpG Cas9 (PAM = NGT)','indirect approach','location','northoutside','FontSize',12)


f = figure(1);
set(gcf,'Position',[2084 511 760 620])
set(gca,'Units','points')
set(gca,'Position',[74.1000  140.8857 150 209.9543])
