# Supplementary material for: NT-CRISPR, combining natural transformation and CRISPR-Cas9 counterselection for markerless and scarless genome editing in Vibrio natriegens
Source: Commun Biol. 2022 Mar 25;5:265. doi: 10.1038/s42003-022-03150-0 (PMC8956659; doi:10.1038/s42003-022-03150-0)
Supplement: Supplementary file 3 — Supplementary Software 1 [file 42003_2022_3150_MOESM3_ESM.zip › Matlab Scripts/Stacked_bars_3KOs.m]

clear all 
close all
clc
addpath('K:\Research\AG Becker\user\Daniel\1 Paper\NT-CRISPR Paper\Revision 1\Raw Data\cPCR 3 KOs')

%%

Data = readtable('cPCR 3 KOs.xlsx');
WT = [0,0,0];
galE = [0,0,0];
xds = [0,0,0];
pili = [0,0,0];
galE_xds = [0,0,0];
galE_pili = [0,0,0];
xds_pili = [0,0,0];
galE_xds_pili = [0,0,0];

for t1 = 2:size(Data,1)
    for t2 = 2:size(Data,2)
        cell = Data{t1,t2};
    Double(t1-1,t2-1) = str2num(cell{:,:});
    end
end

%%
count=0;
for n = [1,4,7]
    count = count+1;
for d = 1:size(Double,1)
    
    if Double(d,n) == 0 && Double(d,n+1) == 0 && Double(d,n+2) == 0
        WT(count) = WT(count)+1;
    end
    if Double(d,n) == 1 && Double(d,n+1) == 0 && Double(d,n+2) == 0
        galE(count) = galE(count)+1;
    end
    if Double(d,n) == 0 && Double(d,n+1) == 1 && Double(d,n+2) == 0
        xds(count) = xds(count)+1;
    end
    if Double(d,n) == 0 && Double(d,n+1) == 0 && Double(d,n+2) == 1
        pili(count) = pili(count)+1;
    end
    if Double(d,n) == 1 && Double(d,n+1) == 1 && Double(d,n+2) == 0
        galE_xds(count) = galE_xds(count)+1;
    end
    if Double(d,n) == 1 && Double(d,n+1) == 0 && Double(d,n+2) == 1
        galE_pili(count) = galE_pili(count)+1;
    end
    if Double(d,n) == 0 && Double(d,n+1) == 1 && Double(d,n+2) == 1
        xds_pili(count) = xds_pili(count)+1;
    end
    if Double(d,n) == 1 && Double(d,n+1) == 1 && Double(d,n+2) == 1
        galE_xds_pili(count) = galE_xds_pili(count)+1;
    end
end
end

%%
KO1 = galE+xds+pili;
KO2 = galE_xds+xds_pili+galE_pili;
%%
Matrix = [WT(1),WT(2),WT(3);galE(1),galE(2),galE(3);xds(1),xds(2),xds(3);...
    pili(1),pili(2),pili(3);galE_xds(1),galE_xds(2),galE_xds(3);xds_pili(1),...
    xds_pili(2),xds_pili(3);galE_pili(1),galE_pili(2),galE_pili(3);...
    galE_xds_pili(1),galE_xds_pili(2),galE_xds_pili(3)].';


Colors = flipud([0.2 0.2 0.2 1;...
    0.2 0.8 0 1;0.2 0.8 0 0.5;0.2 0.8 0 0.2;...
    0 0 1 1;0 0 1 0.5;0 0 1 0.2;...
    1 0 0 1]);

labels = fliplr({'WT','\Delta{\itgalE}','\Delta{\itxds}','\Deltapili',...
    '\Delta{\itgalE} \Delta{\itxds}','\Delta{\itxds} \Deltapili',...
    '\Delta{\itgalE} \Deltapili','\Delta{\itgalE} \Delta{\itxds} \Deltapili'});
b = bar(fliplr(Matrix),'stacked');
legend(flip(b),flip(labels),'AutoUpdate','off','location','eastoutside','FontSize',12)


for c = 1:size(b,2)
    b(c).FaceColor = Colors(c,1:3);
    b(c).FaceAlpha = Colors(c,4);
end


ylabel('Detected colonies (n=50)','FontSize',18)
set(gca,'XTicklabel',{'10 ng','50 ng','100 ng'},'FontSize',16)
set(gcf,'Position',[2084 511 760 620])
set(gca,'Units','points')
set(gca,'Position',[74.1000  140.8857 300 209.9543])
xlim([0.2,3.8])

%%
figure(2)
Matrix_2 = [WT(1),WT(2),WT(3); KO1(1), KO1(2), KO1(3);...
    KO2(1), KO2(2), KO2(3); galE_xds_pili(1),galE_xds_pili(2),galE_xds_pili(3)].';

Colors = [1, 0, 0; 0.4660 0.6740 0.1880; 0.2, 0.6, 1; 0 0 0];

labels = fliplr({'WT','1 deletion','2 deletion','3 deletions'});
b = bar(fliplr(Matrix_2),'stacked');
legend(flip(b),flip(labels),'AutoUpdate','off','location','eastoutside','FontSize',12)


for c = 1:size(b,2)
    b(c).FaceColor = Colors(c,1:3);
end


ylabel('Detected colonies (n=50)','FontSize',18)
set(gca,'XTicklabel',{'10 ng','50 ng','100 ng'},'FontSize',16)
set(gcf,'Position',[2084 511 760 620])
set(gca,'Units','points')
set(gca,'Position',[74.1000  140.8857 300 209.9543])
xlim([0.2,3.8])
