# Supplementary material for: NT-CRISPR, combining natural transformation and CRISPR-Cas9 counterselection for markerless and scarless genome editing in Vibrio natriegens
Source: Commun Biol. 2022 Mar 25;5:265. doi: 10.1038/s42003-022-03150-0 (PMC8956659; doi:10.1038/s42003-022-03150-0)
Supplement: Supplementary file 3 — Supplementary Software 1 [file 42003_2022_3150_MOESM3_ESM.zip › Matlab Scripts/Transformation_efficiencies.m]

clear all
close all
clc
%%
cells_1 = [37,80,18,33;57,20,10,27;21,30,35,31;21,21,31,46;29,44,92,44;21,97,109,55;114,55,24,9]*1000;
cells_2 = [11,13,38,57;17,8,14,12;17,26,27,44;21,14,8,38;37,23,25,17;12,38,15,13;78,23,21,23]*1000;

cells = [cells_1,cells_2];
%%

for t=1:size(cells,1)
    [h,p,ci,stats] = ttest(cells(t,:),cells(1,:));
    
    p_value(t,1) = p;
end
%%
results(:,1) = mean(cells,2);
results(:,2) = std(cells,1,2);

%%
figure(1)
hold on
bar(results(:,1),'FaceColor','r')

set(gca,'XTick',1:7,'XTickLabels',[{'\Delta{\itdns}','\Delta{\itdns}, \Delta{\itvnp1}','\Delta{\itdns}, \Delta{\itvnp2}','\Delta{\itdns}, \Deltaflagella','\Delta{\itdns}, \Deltapili','\Delta{\itdns}, \Delta{\itgalE}','\Delta{\itdns} \Delta{\itxds}'}],'FontSize',16)

ylim([0,120000])

xtickangle(45)


ngroups = size(cells, 1);
nbars = size(cells, 1);


offset = linspace(-0.25,0.25,8);
groupwidth = min(0.8, nbars/(nbars + 1.5));

for i = 1%:nbars
    x = 1:7;
    count = 1;
    random = rand(8,1);
    for d = 1:size(cells,1)
        
        [~, ind] = sort(random);
        scatter(x(count)+offset(ind(1)),cells(d,1),'MarkerEdgeColor','k','SizeData',20,'LineWidth',1.5,'MarkerFaceColor','k')
        scatter(x(count)+offset(ind(2)),cells(d,2),'MarkerEdgeColor','k','SizeData',20,'LineWidth',1.5,'MarkerFaceColor','k')
        scatter(x(count)+offset(ind(3)),cells(d,3),'MarkerEdgeColor','k','SizeData',20,'LineWidth',1.5,'MarkerFaceColor','k')
        scatter(x(count)+offset(ind(4)),cells(d,4),'MarkerEdgeColor','k','SizeData',20,'LineWidth',1.5,'MarkerFaceColor','k')
        scatter(x(count)+offset(ind(5)),cells(d,5),'^','MarkerEdgeColor','k','SizeData',20,'LineWidth',1.5,'MarkerFaceColor','k')
        scatter(x(count)+offset(ind(6)),cells(d,6),'^','MarkerEdgeColor','k','SizeData',20,'LineWidth',1.5,'MarkerFaceColor','k')
        scatter(x(count)+offset(ind(7)),cells(d,7),'^','MarkerEdgeColor','k','SizeData',20,'LineWidth',1.5,'MarkerFaceColor','k')
        scatter(x(count)+offset(ind(8)),cells(d,8),'^','MarkerEdgeColor','k','SizeData',20,'LineWidth',1.5,'MarkerFaceColor','k')
        count=count+1;
    end

end

errorbar(1:7,results(:,1),results(:,2),'k','linestyle','none','LineWidth',1.5)

ylabel('CFU/�g DNA','FontSize',18)
set(gca,'Units','points')
get(gca,'Position') % 57.5500   54.6707  322.5500  209.9543
set(gcf,'Position',[2084 511 760 620])
set(gca,'Units','points')
set(gca,'Position',[74.1000  140.8857 322.5500 209.9543])
