# Supplementary material for: NT-CRISPR, combining natural transformation and CRISPR-Cas9 counterselection for markerless and scarless genome editing in Vibrio natriegens
Source: Commun Biol. 2022 Mar 25;5:265. doi: 10.1038/s42003-022-03150-0 (PMC8956659; doi:10.1038/s42003-022-03150-0)
Supplement: Supplementary file 3 — Supplementary Software 1 [file 42003_2022_3150_MOESM3_ESM.zip › Matlab Scripts/translational_fusions.m]

clear all
close all
clc
%%
addpath('\\dfs\synmikro\home\stukenberg\Desktop\Platereader PhD\Matlab Functions')
addpath('K:\Research\AG Becker\user\Daniel\1 Paper\NT-CRISPR Paper\Revision 1\Raw Data')

colors = distinguishable_colors(5,{'w','k'});

%% Import data and convert into double format
OD_Data_Table1(:,:) = readtable('21-04-27 translational fusion strains OD Gain 90.xlsx');
OD_Data_Raw(:,:,1) = OD_Data_Table1{:,3:end};
OD_Data_Table2(:,:) = readtable('21-06-08 translational fusion strains OD Gain 90.xlsx');
OD_Data_Raw(:,:,2) = OD_Data_Table2{:,3:end};


for a1 = 1:size(OD_Data_Raw,1)
    for a2 = 1:size(OD_Data_Raw,2)
        for a3 = 1:size(OD_Data_Raw,3)
OD_Raw(a1,a2,a3) = str2num(OD_Data_Raw{a1,a2,a3}); 
        end
    end
end
Time = [0:6:840]./60;

Fluo_Data_Table1(:,:) = readtable('21-04-27 translational fusion strains Fluo Gain 90.xlsx');
Fluo_Data_Table2(:,:) = readtable('21-06-08 translational fusion strains Fluo Gain 90.xlsx');

Fluo_Data(:,:,1) = Fluo_Data_Table1{:,3:end};
Fluo_Data(:,:,2) = Fluo_Data_Table2{:,3:end};
[Font_Title,Font_Label,Font_Ticks,Font_Legend] = get_font_sizes;


%% Blank substract

Data_OD = blank_substract_OD(OD_Raw,0.01,29:32); % set OD values of <0.01 to 0.01
Fluo = blank_substract_Fluo(Fluo_Data,1,29:32); % set Fluo values of <1 to 1

[Synchronized_OD, Synchronized_Fluo] = synchronize_OD(Data_OD,0.015,Fluo);
Normalized = Synchronized_Fluo./Synchronized_OD;

%% Calculate mean and std of OD, Fluo and normalized values

count = 1;
for n=1:4:size(Normalized,2)
    replicates_normalized(:,count,1) = mean(mean(Normalized(:,n:n+3,:),2),3);
    replicates_normalized(:,count,2) = std([Normalized(:,n:n+3,1),Normalized(:,n:n+3,1)],0,2);
    count = count+1;
end


count = 1;
for n=1:4:size(Synchronized_OD,2)
    replicates_OD(:,count,1) = mean(mean(Synchronized_OD(:,n:n+3,:),2),3);
    replicates_OD(:,count,2) = std([Synchronized_OD(:,n:n+3,1),Synchronized_OD(:,n:n+3,1)],0,2);

    count = count+1;
end


count = 1;
for n=1:4:size(Synchronized_OD,2)
    replicates_Fluo(:,count,1) = mean(mean(Synchronized_Fluo(:,n:n+3,:),2),3);
    replicates_Fluo(:,count,2) = std([Synchronized_Fluo(:,n:n+3,1),Synchronized_Fluo(:,n:n+3,1)],0,2);

    count = count+1;
end
%% Align values to timepoint 81
for r = 1:size(replicates_normalized,2)
replicates_normalized_mean(:,r,:) = replicates_normalized(:,r,:)./replicates_normalized(81,r,1);

end

%%
Samples = [4,5,2,6];
figure(1)
hold on
count = 1;
for e = Samples
plot(Time,replicates_OD(:,e,1),'Color',colors(count,:).')
count = count+1;
end
count = 1;
for e = Samples
errorbar(Time.',replicates_OD(:,e,1),replicates_OD(:,e,2),'linestyle','none','Color',colors(count,:).')
count = count+1;
end
set(gca,'YScale','log')
xlim([0,12])
legend('{\it rpsB-mScarlet-I}','{\it rplS-mScarlet-I}','{\it rpoS-mScarlet-I}','{\it int9::mScarlet-I}','location','southeast','FontSize',12)
set(gca,'FontSize',16)
ylabel('OD_6_0_0','FontSize',18)
xlabel('Time [h]','FontSize',18)
set(gca,'Units','points')
set(gcf,'Position',[2084 511 760 620])
set(gca,'Units','points')
set(gca,'Position',[74.1000  140.8857 322.5500 209.9543])


figure(2)
hold on
count = 1;
for e = Samples
plot(Time,replicates_Fluo(:,e,1),'Color',colors(count,:).')
count = count+1;
end
count = 1;
for e = Samples
errorbar(Time.',replicates_Fluo(:,e,1),replicates_Fluo(:,e,2),'linestyle','none','Color',colors(count,:).')
count = count+1;
end

set(gca,'YScale','log')
xlim([0,12])
legend('{\it rpoS-mScarlet-I}','{\it rpsB-mScarlet-I}','{\it rplS-mScarlet-I}','{\it int9::mScarlet-I}','location','southeast','FontSize',12)
set(gca','YTick',[10^0,10^2,10^4,10^6])
ylim([10^-1,10^6])
set(gca,'FontSize',16)
ylabel('mScarlet-I/OD_6_0_0 [au]','FontSize',18)
xlabel('Time [h]','FontSize',18)
set(gca,'Units','points')
set(gcf,'Position',[2084 511 760 620])
set(gca,'Units','points')
set(gca,'Position',[74.1000  140.8857 322.5500 209.9543])


figure(3)
hold on
count = 1;
for e = Samples
plot(Time,replicates_normalized_mean(:,e,1),'Color',colors(count,:).')
count = count+1;
end
count = 1;
for e = Samples
errorbar(Time.',replicates_normalized_mean(:,e,1),replicates_normalized_mean(:,e,2),'linestyle','none','Color',colors(count,:).')
count = count+1;
end
%set(gca,'YScale','log')
xlim([0,12])
ylim([-0.5,3.5])
legend('{\it rpsB-mScarlet-I}','{\it rplS-mScarlet-I}','{\it rpoS-mScarlet-I}','{\it int9::mScarlet-I}','location','northwest','FontSize',12)
set(gca,'FontSize',16)
ylabel('relative mScarlet-I/OD_6_0_0 [au]','FontSize',18)
xlabel('Time [h]','FontSize',18)
set(gca,'Units','points')
set(gcf,'Position',[2084 511 760 620])
set(gca,'Units','points')
set(gca,'Position',[74.1000  140.8857 322.5500 209.9543])


%%

colors = distinguishable_colors(5,{'w','k'});

colors_control = [colors(4,:);colors(5,:);[0,0,0]];


figure(4)
hold on
count = 1;
for e = [6,1,7]
plot(Time,replicates_OD(:,e,1),'Color',colors_control(count,:).')
count = count+1;
end
count = 1;
for e = [6,1,7]
errorbar(Time.',replicates_OD(:,e,1),replicates_OD(:,e,2),'linestyle','none','Color',colors_control(count,:).')
count = count+1;
end
set(gca,'YScale','log')
xlim([0,12])
legend('{\it int9::mScarlet-I}','{\it hisG-mScarlet-I}','\Delta{\itdns}','location','southeast','FontSize',12)
set(gca,'FontSize',16)
ylabel('OD_6_0_0','FontSize',18)
xlabel('Time [h]','FontSize',18)
set(gca,'Units','points')
set(gcf,'Position',[2084 511 760 620])
set(gca,'Units','points')
set(gca,'Position',[74.1000  140.8857 322.5500 209.9543])


figure(5)
hold on


count = 1;
for e = [6,1,7]
plot(Time,replicates_Fluo(:,e,1),'Color',colors_control(count,:).')
count = count+1;
end
count = 1;
for e = [6,1,7]
errorbar(Time.',replicates_Fluo(:,e,1),replicates_Fluo(:,e,2),'linestyle','none','Color',colors_control(count,:).')
count = count+1;
end

set(gca,'YScale','log')
xlim([0,12])
legend('{\it int9::mScarlet-I}','{\it hisG-mScarlet-I}','\Delta{\itdns}','location','southeast','FontSize',12)
set(gca','YTick',[10^0,10^2,10^4,10^6])
ylim([10^-1,10^6])
set(gca,'FontSize',16)
ylabel('mScarlet-I/OD_6_0_0 [au]','FontSize',18)
xlabel('Time [h]','FontSize',18)
set(gca,'Units','points')
set(gcf,'Position',[2084 511 760 620])
set(gca,'Units','points')
set(gca,'Position',[74.1000  140.8857 322.5500 209.9543])
