# Supplementary material for: NT-CRISPR, combining natural transformation and CRISPR-Cas9 counterselection for markerless and scarless genome editing in Vibrio natriegens
Source: Commun Biol. 2022 Mar 25;5:265. doi: 10.1038/s42003-022-03150-0 (PMC8956659; doi:10.1038/s42003-022-03150-0)
Supplement: Supplementary file 4 — Supplementary Data 1 [file 42003_2022_3150_MOESM4_ESM.zip]

Archive with 11 entries (11 files):
- Plasmid maps/pMC0x_gRNA_Pos4_Ptet.gb
- Plasmid maps/pMC0x_gRNA_Pos5_Ptet.gb
- Plasmid maps/pMC0x_gRNA_Pos5a_Ptet .gb
- Plasmid maps/pMC0x_gRNA_Pos5a1_Ptet.gb
- Plasmid maps/pMC0x_gRNA_Pos5a2_Ptet.gb
- Plasmid maps/pMC0x_gRNA_Pos5b_Ptet .gb
- Plasmid maps/pMC0x_gRNA_Pos5b1_Ptet.gb
- Plasmid maps/pMC0x_gRNA_Pos5b2_Ptet.gb
- Plasmid maps/pST_116_LVL2 cam.gb
- Plasmid maps/pST_119_LVL2 cam.gb
- Plasmid maps/pST_140_LVL2 cam.gb
