# Supplementary material for: NT-CRISPR, combining natural transformation and CRISPR-Cas9 counterselection for markerless and scarless genome editing in Vibrio natriegens
Source: Commun Biol. 2022 Mar 25;5:265. doi: 10.1038/s42003-022-03150-0 (PMC8956659; doi:10.1038/s42003-022-03150-0)
Supplement: Supplementary file 4 — Supplementary Data 1 [file 42003_2022_3150_MOESM4_ESM.zip › Plasmid maps/pMC0x_gRNA_Pos5b2_Ptet.gb]

LOCUS       pMC0x_gRNA_Pos5b2_Ptet        3514 bp    DNA     circular UNA 19-NOV-2021
DEFINITION  Ligation of 2 sequences.
ACCESSION   urn.local...ed-djzg7g3
VERSION     urn.local...ed-djzg7g3
KEYWORDS    .
SOURCE      
  ORGANISM  .
FEATURES             Location/Qualifiers
     unsure          5..8
                     /created_by="danie"
                     /label="LVL2 Fusion Site"
     promoter        9..74
                     /created_by="danie"
                     /label="Ptet"
     unsure          75
                     /created_by="danie"
                     /label="+1"
     promoter        86..215
                     /ApEinfo_fwdcolor="#9EFF91"
                     /ApEinfo_revcolor="#9EFF91"
                     /ApEinfo_graphicformat="arrow_data {{0 1 2 0 0 -1} {} 0}"
                     /label="BBa_J72163 GlpT Promoter"
     RBS             216..251
                     /ApEinfo_fwdcolor="#9EFF91"
                     /ApEinfo_revcolor="#9EFF91"
                     /ApEinfo_graphicformat="arrow_data {{0 1 2 0 0 -1} {} 0}"
                     /label="sfGFP Ribosome Binding Site"
     CDS             252..968
                     /created_by="danie"
                     /label="sfGFP_Vn"
     terminator      969..1097
                     /created_by="Daniel"
                     /modified_by="Daniel"
                     /label="Terminator"
     misc_RNA        1105..1189
                     /created_by="Daniel"
                     /label="gRNA Scaffold"
     terminator      1190..1277
                     /created_by="Daniel"
                     /label
     unsure          complement(1278..1281)
                     /created_by="Daniel"
                     /label="LVL2 Fusion Site Ori"
     rep_origin      complement(1565..2175)
                     /created_by="danie"
                     /label="ColE"
     CDS             complement(2392..3207)
                     /created_by="danie"
                     /label="kanR"
ORIGIN      
        1 ctcgaaagca aatcactgta atgatcttaa ttcctaattt ttgttgacac tctatcattg
       61 atagagttat tttagtccag agaccgaaag tgaaacgtga tttcatgcgt cattttgaac
      121 attttgtaaa tcttatttaa taatgtgtgc ggcaattcac atttaattta tgaatgtttt
      181 cttaacatcg cggcaactca agaaacggca ggttcggatc ttagctacta gagaaagagg
      241 agaaatacta gatgcgtaaa ggcgaagaac ttttcactgg cgtagtacca attttagtgg
      301 agctggacgg agatgtaaat ggtcataagt tttcagttcg aggagaaggc gaaggagatg
      361 caactaacgg taagctgaca ctaaagttta tctgtaccac gggtaaactg ccggtcccat
      421 ggccgacact ggttactaca cttacttatg gtgtacaatg ctttgctcgt tatcctgacc
      481 atatgaagca gcacgatttc ttcaaatcgg ccatgcctga aggatacgtg caagaacgta
      541 caattagctt taaagatgac ggcacctata aaacgcgcgc cgaagttaaa ttcgagggtg
      601 acacattggt taatcgtata gaacttaagg gcattgactt caaagaagat ggcaacatcc
      661 ttggccataa actggaatat aattttaact ctcacaatgt ctacattacg gcggataaac
      721 aaaagaatgg cattaaagcg aatttcaaaa tccgccacaa tgtcgaagac ggctcggttc
      781 aactggcgga ccattatcag cagaacaccc caatcggtga tggcccggtt ctgttacctg
      841 ataatcatta cctttctact caaagcgttt tatctaaaga tcctaacgag aagcgtgatc
      901 atatggttct actggaattt gttaccgcag ctggtatcac gcacggcatg gatgagctgt
      961 ataaataacc aggcatcaaa taaaacgaaa ggctcagtcg aaagactggg cctttcgttt
     1021 tatctgttgt ttgtcggtga acgctctcta ctagagtcac actggctcac cttcgggtgg
     1081 gcctttctgc gtttataggt ctcagtttca gagctatgct ggaaacagca tagcaagttg
     1141 aaataaggct agtccgttat caacttgaaa aagtggcacc gagtcggtgc ttttttctcg
     1201 gtaccaaatt ccagaaaaga ggcctcccga aaggggggcc ttttttcgtt ttggtccacc
     1261 ctgcacgata acactgaagc ttgagacgac tcatcgcaac tagtagcggc cgctgcagtc
     1321 cggcaaaaaa gggcaaggtg tcaccaccct gccctttttc tttaaaaccg aaaagattac
     1381 ttcgcgttat gcaggcttcc tcgctcactg actcgctgcg ctcggtcgtt cggctgcggc
     1441 gagcggtatc agctcactca aaggcggtaa tacggttatc cacagaatca ggggataacg
     1501 caggaaagaa catgtgagca aaaggccagc aaaaggccag gaaccgtaaa aaggccgcgt
     1561 tgctggcgtt tttccatagg ctccgccccc ctgacgagca tcacaaaaat cgacgctcaa
     1621 gtcagaggtg gcgaaacccg acaggactat aaagatacca ggcgtttccc cctggaagct
     1681 ccctcgtgcg ctctcctgtt ccgaccctgc cgcttaccgg atacctgtcc gcctttctcc
     1741 cttcgggaag cgtggcgctt tctcatagct cacgctgtag gtatctcagt tcggtgtagg
     1801 tcgttcgctc caagctgggc tgtgtgcacg aaccccccgt tcagcccgac cgctgcgcct
     1861 tatccggtaa ctatcgtctt gagtccaacc cggtaagaca cgacttatcg ccactggcag
     1921 cagccactgg taacaggatt agcagagcga ggtatgtagg cggtgctaca gagttcttga
     1981 agtggtggcc taactacggc tacactagaa gaacagtatt tggtatctgc gctctgctga
     2041 agccagttac cttcggaaaa agagttggta gctcttgatc cggcaaacaa accaccgctg
     2101 gtagcggtgg tttttttgtt tgcaagcagc agattacgcg cagaaaaaaa ggatctcaag
     2161 aagatccttt gatcttttct acggggtctg acgctcagtg gaacgaaaac tcacgttaag
     2221 ggattttggt catgagatta tcaaaaagga tcttcaccta gatcctttta aattaaaaat
     2281 gaagttttaa atcaatctaa agtatatatg agtaaacttg gtctgacagc tcgagtcccg
     2341 tcaagtcagc gtaatgctct gccagtgtta caaccaatta accaattctg attagaaaaa
     2401 ctcatcgagc atcaaatgaa actgcaattt attcatatca ggattatcaa taccatattt
     2461 ttgaaaaagc cgtttctgta atgaaggaga aaactcaccg aggcagttcc ataggatggc
     2521 aagatcctgg tatcggtctg cgattccgac tcgtccaaca tcaatacaac ctattaattt
     2581 cccctcgtca aaaataaggt tatcaagtga gaaatcacca tgagtgacga ctgaatccgg
     2641 tgagaatggc aaaagcttat gcatttcttt ccagacttgt tcaacaggcc agccattacg
     2701 ctcgtcatca aaatcactcg catcaaccaa accgttattc attcgtgatt gcgcctgagc
     2761 cagacgaaat acgcgatcgc tgttaaaagg acaattacaa acaggaatcg aatgcaaccg
     2821 gcgcaggaac actgccagcg catcaacaat attttcacct gaatcaggat attcttctaa
     2881 tacctggaat gctgttttcc cggggatcgc agtggtgagt aaccatgcat catcaggagt
     2941 acggataaaa tgcttgatgg tcggaagagg cataaattcc gtcagccagt ttagtctgac
     3001 catctcatct gtaacatcat tggcaacgct acctttgcca tgtttcagaa acaactctgg
     3061 cgcatcgggc ttcccataca atcgatagat tgtcgcacct gattgcccga cattatcgcg
     3121 agcccattta tacccatata aatcagcatc catgttggaa tttaatcgcg gcctggagca
     3181 agacgtttcc cgttgaatat ggctcataac accccttgta ttactgttta tgtaagcaga
     3241 cagttttatt gttcatgatg atatattttt atcttgtgca atgtaacatc agagattttg
     3301 agacacaacg tggctttgtt gaataaatcg aacttttgct gagttgaagg atcagctcga
     3361 gtgccacttg acgtctaaga aaccattatt atcatgacat taacctataa aaataggcgt
     3421 atcacgaggc agaatttcag ataaaaaaaa tccttagctt tcgctaagga tgatttctgg
     3481 aattcgcggc cgcttctaga gagcgatgag tcgt
//
