# Supplementary material for: NT-CRISPR, combining natural transformation and CRISPR-Cas9 counterselection for markerless and scarless genome editing in Vibrio natriegens
Source: Commun Biol. 2022 Mar 25;5:265. doi: 10.1038/s42003-022-03150-0 (PMC8956659; doi:10.1038/s42003-022-03150-0)
Supplement: Supplementary file 5 — Supplementary Data 2 [file 42003_2022_3150_MOESM5_ESM.zip]

Archive with 33 entries (33 files):
- Colony counting/Colony count DNA amount.xlsx
- Colony counting/Colony count fragment length.xlsx
- Colony counting/Colony count Killing efficiency 3gRNAs.xlsx
- Colony counting/Colony count Killing efficiency all gRNAs.xlsx
- Colony counting/Colony count Killing efficiency pST108 112 116.xlsx
- Colony counting/Colony count Killing efficiency pST140.xlsx
- Colony counting/Plasmid curing.xlsx
- cPCR 3 KOs/cPCR 3 KOs.xlsx
- Fotos plasmid curing/Thumbs.db
- Fotos plasmid curing/wbfF 1.1 1.2 (day1).jpg
- Fotos plasmid curing/wbfF 1.1 1.2 (day2).jpg
- Fotos plasmid curing/wbfF 1.3 1.4 (day1).jpg
- Fotos plasmid curing/wbfF 1.3 1.4 (day2).jpg
- Fotos plasmid curing/wbfF 1.5 2.1 (day1).jpg
- Fotos plasmid curing/wbfF 1.5 2.1 (day2).jpg
- Fotos plasmid curing/wbfF 2.2 2.3 (day1).jpg
- Fotos plasmid curing/wbfF 2.2 2.3 (day2).jpg
- Fotos plasmid curing/wbfF 2.4 2.5 (day1).jpg
- Fotos plasmid curing/wbfF 2.4 2.5 (day2).jpg
- Fotos point mutations/Plates point mutations.pdf
- Platereader/20-10-27 CRISPR killing pST_113-116 post induction OD day1.xlsx
- Platereader/20-10-27 CRISPR killing pST_113-116 pre induction OD day1.xlsx
- Platereader/20-10-29 CRISPR killing pST_107-112 post induction OD day1.xlsx
- Platereader/20-10-29 CRISPR killing pST_107-112 pre induction OD day1.xlsx
- Platereader/21-01-16 CRISPR killing pST_113-116 post induction OD day2.xlsx
- Platereader/21-01-16 CRISPR killing pST_113-116 pre induction OD day2.xlsx
- Platereader/21-01-21 CRISPR killing pST_107-112 post induction OD day2.xlsx
- Platereader/21-01-21 CRISPR killing pST_107-112 pre induction OD day2.xlsx
- Platereader/21-04-27 translational fusion strains Fluo Gain 90.xlsx
- Platereader/21-04-27 translational fusion strains OD Gain 90.xlsx
- Platereader/21-06-08 translational fusion strains Fluo Gain 90.xlsx
- Platereader/21-06-08 translational fusion strains OD Gain 90.xlsx
- Matlab Scripts and Raw Data.xlsx
