# Supplementary material for: NT-CRISPR, combining natural transformation and CRISPR-Cas9 counterselection for markerless and scarless genome editing in Vibrio natriegens
Source: Commun Biol. 2022 Mar 25;5:265. doi: 10.1038/s42003-022-03150-0 (PMC8956659; doi:10.1038/s42003-022-03150-0)
Supplement: Supplementary file 5 — Supplementary Data 2 [file 42003_2022_3150_MOESM5_ESM.zip › Colony counting/Colony count DNA amount.xlsx]

## Sheet: Tabelle1
Experiment: DNA amount
Day1
	+Atc						-Atc
	CFU ∆wbfF	Dilution	CFU ∆wbfF per µL	CFU WT	Dilution	CFU WT per µL	CFU ∆wbfF	Dilution	CFU ∆wbfF per µL	CFU WT	Dilution	CFU WT per µL
0ng_1	0	1	0	241	1	2410	0	10000	0	202	10000	20200000
0ng_2	0	1	0	336	1	3360	0	10000	0	226	10000	22600000
1ng_1	541	100	541000	2	100	2000	3	10000	300000	293	10000	29300000
1ng_2	653	100	653000	1	100	1000	3	10000	300000	215	10000	21500000
10ng_1	374	1000	3740000	0	10000	0	24	10000	2400000	204	10000	20400000
10ng_2	308	1000	3080000	0	10000	0	29	10000	2900000	199	10000	19900000
100ng_1	471	1000	4710000	0	10000	0	41	10000	4100000	140	10000	14000000
100ng_2	479	1000	4790000	0	10000	0	37	10000	3700000	146	10000	14600000
Day2
	+Atc						-Atc
	CFU ∆wbfF	Dilution	CFU ∆wbfF per µL	CFU WT	Dilution	CFU WT per µL	CFU ∆wbfF	Dilution	CFU ∆wbfF per µL	CFU WT	Dilution	CFU WT per µL
0ng_1	0	1	0	188	1	1880	0	10000	0	230	10000	23000000
0ng_2	0	1	0	286	1	2860	0	10000	0	171	10000	17100000
1ng_1	446	100	446000	3	100	3000	4	10000	400000	252	10000	25200000
1ng_2	543	100	543000	4	100	4000	3	10000	300000	150	10000	15000000
10ng_1	345	1000	3450000	1	10000	100000	29	10000	2900000	165	10000	16500000
10ng_2	295	1000	2950000	0	10000	0	34	10000	3400000	155	10000	15500000
100ng_1	457	1000	4570000	1	10000	100000	39	10000	3900000	168	10000	16800000
100ng_2	385	1000	3850000	0	10000	0	34	10000	3400000	177	10000	17700000
