# Supplementary material for: NT-CRISPR, combining natural transformation and CRISPR-Cas9 counterselection for markerless and scarless genome editing in Vibrio natriegens
Source: Commun Biol. 2022 Mar 25;5:265. doi: 10.1038/s42003-022-03150-0 (PMC8956659; doi:10.1038/s42003-022-03150-0)
Supplement: Supplementary file 5 — Supplementary Data 2 [file 42003_2022_3150_MOESM5_ESM.zip › Colony counting/Colony count fragment length.xlsx]

## Sheet: Tabelle1
Experiment: Fragment length
Day1
	+Atc						-Atc
	CFU ∆wbfF	Dilution	CFU ∆wbfF per µL	CFU WT	Dilution	CFU WT per µL	CFU ∆wbfF	Dilution	CFU ∆wbfF per µL	CFU WT	Dilution	CFU WT per µL
3kb_1	302	1000	3020000	0	1000	0	30	10000	3000000	183	10000	18300000
3kb_2	364	1000	3640000	1	1000	10000	43	10000	4300000	166	10000	16600000
1kb_1	120	100	120000	1	100	1000	1	10000	100000	211	10000	21100000
1kb_2	113	100	113000	4	100	4000	2	10000	200000	274	10000	27400000
500bp_1	323	10	32300	19	10	1900	0	10000	0	227	10000	22700000
500bp_2	328	10	32800	45	10	4500	0	10000	0	230	10000	23000000
200bp_1	502	10	50200	20	10	2000	1	10000	100000	233	10000	23300000
200bp_2	488	10	48800	40	10	4000	0	10000	0	223	10000	22300000
100bp_1	330	10	33000	18	10	1800	1	10000	100000	255	10000	25500000
100bp_2	326	10	32600	21	10	2100	0	10000	0	216	10000	21600000
50bp_1	1	1	10	180	1	1800	0	10000	0	246	10000	24600000
50bp_2	0	1	0	312	1	3120	0	10000	0	273	10000	27300000
3kb/50bp_1	474	10	47400	23	10	2300	1	10000	100000	229	10000	22900000
3kb/50bp_2	488	10	48800	33	10	3300	2	10000	200000	256	10000	25600000
Day2
	+Atc						-Atc
	CFU ∆wbfF	Dilution	CFU ∆wbfF per µL	CFU WT	Dilution	CFU WT per µL	CFU ∆wbfF	Dilution	CFU ∆wbfF per µL	CFU WT	Dilution	CFU WT per µL
3kb_1	79	10000	7900000	0	10000	0	51	10000	5100000	289	10000	28900000
3kb_2	63	10000	6300000	0	10000	0	62	10000	6200000	253	10000	25300000
1kb_1	147	100	147000	2	100	2000	2	10000	200000	264	10000	26400000
1kb_2	122	100	122000	1	100	1000	0	10000	0	240	10000	24000000
500bp_1	314	10	31400	21	10	2100	0	10000	0	287	10000	28700000
500bp_2	269	10	26900	38	10	3800	2	10000	200000	233	10000	23300000
200bp_1	546	10	54600	23	1	230	0	10000	0	278	10000	27800000
200bp_2	459	10	45900	29	1	290	0	10000	0	249	10000	24900000
100bp_1	344	10	34400	16	1	160	1	10000	100000	272	10000	27200000
100bp_2	299	10	29900	40	1	400	0	10000	0	212	10000	21200000
50bp_1	0	1	0	226	1	2260	0	10000	0	255	10000	25500000
50bp_2	0	1	0	340	1	3400	0	10000	0	250	10000	25000000
3kb/50bp_1	394	10	39400	25	10	2500	0	10000	0	285	10000	28500000
3kb/50bp_2	522	10	52200	42	10	4200	0	10000	0	242	10000	24200000
