# Supplementary material for: NT-CRISPR, combining natural transformation and CRISPR-Cas9 counterselection for markerless and scarless genome editing in Vibrio natriegens
Source: Commun Biol. 2022 Mar 25;5:265. doi: 10.1038/s42003-022-03150-0 (PMC8956659; doi:10.1038/s42003-022-03150-0)
Supplement: Supplementary file 5 — Supplementary Data 2 [file 42003_2022_3150_MOESM5_ESM.zip › Colony counting/Colony count Killing efficiency 3gRNAs.xlsx]

## Sheet: Tabelle1
Experiment Killing Efficiency 3 gRNAs
Day1
	+Atc			-Atc
	CFU	Dilution	CFU per µL	CFU	Dilution	CFU per µL
pST_137_1	121	1	1210	413	10000	41300000
pST_137_2	137	1	1370	357	10000	35700000
pST_138_1	237	1	2370	246	10000	24600000
pST_138_2	127	1	1270	257	10000	25700000
Day1
	+Atc			-Atc
	CFU	Dilution	CFU per µL	CFU	Dilution	CFU per µL
137	112	1	1120	267	10000	26700000
137	117	1	1170	212	10000	21200000
138	220	1	2200	286	10000	28600000
138	155	1	1550	306	10000	30600000
