# Supplementary material for: NT-CRISPR, combining natural transformation and CRISPR-Cas9 counterselection for markerless and scarless genome editing in Vibrio natriegens
Source: Commun Biol. 2022 Mar 25;5:265. doi: 10.1038/s42003-022-03150-0 (PMC8956659; doi:10.1038/s42003-022-03150-0)
Supplement: Supplementary file 5 — Supplementary Data 2 [file 42003_2022_3150_MOESM5_ESM.zip › Colony counting/Colony count Killing efficiency all gRNAs.xlsx]

## Sheet: Tabelle1
Experiment Killing Efficiency
Day1
	+Atc			-Atc
	CFU	Dilution	CFU per µL	CFU	Dilution	CFU per µL
wbf_1	236	1	2360	253	10000	25300000
wbf_2	261	1	2610	282	10000	28200000
flrB_1	19	10	1900	220	10000	22000000
flrB_2	24	10	2400	237	10000	23700000
xds_1	152	1	1520	279	10000	27900000
xds_2	157	1	1570	245	10000	24500000
pilA_1	123	1	1230	315	10000	31500000
pilA_2	166	1	1660	301	10000	30100000
galE_1	178	1	1780	311	10000	31100000
galE_2	129	1	1290	306	10000	30600000
vnp1_1	458	1	4580	305	10000	30500000
vnp1_2	452	1	4520	341	10000	34100000
vnp2_1	122	10	12200	220	10000	22000000
vnp2_2	116	10	11600	255	10000	25500000
malQ_1	21	1	210	236	10000	23600000
malQ_2	14	1	140	146	10000	14600000
glpK_1	20	1	200	143	10000	14300000
glpK_2	41	1	410	115	10000	11500000
araA_1	146	1	1460	123	10000	12300000
araA_2	101	1	1010	214	10000	21400000
dns_1	246	10000	24600000	321	10000	32100000
dns_2	210	10000	21000000	225	10000	22500000
int9_1	210	1	2100	274	10000	27400000
int9_2	198	1	1980	340	10000	34000000
rpoS_1	172	1	1720	293	10000	29300000
rpoS_2	221	1	2210	292	10000	29200000
hisG_1	42	1	420	67	10000	6700000
hisG_2	155	1	1550	222	10000	22200000
pST_025_1	57	100000	57000000	47	100000	47000000
pST_025_2	72	100000	72000000	54	100000	54000000
rplS_1	156	1	1560	218	10000	21800000
rplS_2	255	1	2550	290	10000	29000000
rpsB_1	132	1	1320	219	10000	21900000
rpsB_2	113	1	1130	199	10000	19900000
Day2
	+Atc			-Atc
	CFU	Dilution	CFU per µL	CFU	Dilution	CFU per µL
wbf_1	247	1	2470	352	10000	35200000
wbf_2	370	1	3700	352	10000	35200000
flrB_1	10	10	1000	306	10000	30600000
flrB_2	20	10	2000	231	10000	23100000
xds_1	216	1	2160	339	10000	33900000
xds_2	249	1	2490	414	10000	41400000
pilA_1	117	1	1170	238	10000	23800000
pilA_2	218	1	2180	298	10000	29800000
galE_1	166	1	1660	245	10000	24500000
galE_2	148	1	1480	288	10000	28800000
vnp1_1	60	10	6000	269	10000	26900000
vnp1_2	71	10	7100	313	10000	31300000
vnp2_1	45	10	4500	299	10000	29900000
vnp2_2	58	10	5800	217	10000	21700000
malQ_1	23	1	230	223	10000	22300000
malQ_2	22	1	220	170	10000	17000000
glpK_1	16	1	160	259	10000	25900000
glpK_2	50	1	500	223	10000	22300000
araA_1	163	1	1630	274	10000	27400000
araA_2	192	1	1920	305	10000	30500000
dns_1	258	10000	25800000	303	10000	30300000
dns_2	229	10000	22900000	258	10000	25800000
int9_1	172	1	1720	199	10000	19900000
int9_2	165	1	1650	211	10000	21100000
rpoS_1	175	1	1750	292	10000	29200000
rpoS_2	194	1	1940	252	10000	25200000
hisG_1	33	1	330	78	10000	7800000
hisG_2	176	1	1760	225	10000	22500000
pST_025_1	54	100000	54000000	55	100000	55000000
pST_025_2	46	100000	46000000	60	100000	60000000
rplS_1	179	1	1790	295	10000	29500000
rplS_2	194	1	1940	375	10000	37500000
rpsB_1	157	1	1570	328	10000	32800000
rpsB_2	160	1	1600	317	10000	31700000
