# Supplementary material for: NT-CRISPR, combining natural transformation and CRISPR-Cas9 counterselection for markerless and scarless genome editing in Vibrio natriegens
Source: Commun Biol. 2022 Mar 25;5:265. doi: 10.1038/s42003-022-03150-0 (PMC8956659; doi:10.1038/s42003-022-03150-0)
Supplement: Supplementary file 5 — Supplementary Data 2 [file 42003_2022_3150_MOESM5_ESM.zip › Colony counting/Colony count Killing efficiency pST108 112 116.xlsx]

## Sheet: Tabelle1
Killing Efficiency pST_108, 112, 116
Day1
	+Atc			-Atc
	Count pos	Dilution	CFU per µL	Count pos	Dilution	CFU per µL
pST_108	122	1	1220	313	10000	31300000
pST_108	166	1	1660	272	10000	27200000
pST_112	196	1	1960	244	10000	24400000
pST_112	187	1	1870	302	10000	30200000
pST_116	233	1	2330	234	10000	23400000
pST_116	397	1	3970	420	10000	42000000
Day1
	+Atc			-Atc
	Count pos	Dilution	CFU per µL	Count pos	Dilution	CFU per µL
pST_108	176	1	1760	263	10000	26300000
pST_108	146	1	1460	209	10000	20900000
pST_112	249	1	2490	294	10000	29400000
pST_112	193	1	1930	289	10000	28900000
pST_116	206	1	2060	258	10000	25800000
pST_116	265	1	2650	217	10000	21700000
