# Supplementary material for: NT-CRISPR, combining natural transformation and CRISPR-Cas9 counterselection for markerless and scarless genome editing in Vibrio natriegens
Source: Commun Biol. 2022 Mar 25;5:265. doi: 10.1038/s42003-022-03150-0 (PMC8956659; doi:10.1038/s42003-022-03150-0)
Supplement: Supplementary file 5 — Supplementary Data 2 [file 42003_2022_3150_MOESM5_ESM.zip › Colony counting/Colony count Killing efficiency pST140.xlsx]

## Sheet: Tabelle1
Experiment Killing Efficiency spG Cas9
Day1
	+Atc			-Atc
	CFU	Dilution	CFU per µL	CFU	Dilution	CFU per µL
spG Cas9 NGG_1	383	1	2310	351	10000	35100000
spG Cas9 NGG_2	235	1	4200	332	10000	33200000
spG Cas9 NGT_1	25	10	2500	397	10000	39700000
spG Cas9 NGT_2	21	10	2100	350	10000	35000000
spG Cas9 NGA_1	35	10000	3500000	290	10000	29000000
spG Cas9 NGA_2	22	10000	2200000	345	10000	34500000
spG Cas9 NGA_2_1	36	10000	3600000	284	10000	28400000
spG Cas9 NGA_2_2	62	10000	6200000	262	10000	26200000
spG Cas9 NGC_1	340	10000	34000000	360	10000	36000000
spG Cas9 NGC_2	262	10000	26200000	337	10000	33700000
spG Cas9 NGC_2_1	156	10000	15600000	284	10000	28400000
spG Cas9 NGC_2_2	173	10000	17300000	262	10000	26200000
SpG Cas9 dns_1	247	10000	24700000	359	10000	35900000
SpG Cas9 dns_2	288	10000	28800000	299	10000	29900000
Cas9 NGG_1	231	1	2310	351	10000	35100000
Cas9 NGG_2	420	1	4200	332	10000	33200000
	1	1	10	1	1	10
	1	1	10	1	1	10
spG Cas9 rpoS_1	100	1000	1000000	295	10000	29500000
spG Cas9 rpoS_2	57	1000	570000	375	10000	37500000
spG Cas9 rplS_1	69	1	690	273	10000	27300000
spG Cas9 rplS_2	97	1	970	340	10000	34000000
Day1
	+Atc			-Atc
	CFU	Dilution	CFU per µL	CFU	Dilution	CFU per µL
spG Cas9 NGG_1	420	1	2450	316	10000	31600000
spG Cas9 NGG_2	255	1	3940	350	10000	35000000
spG Cas9 NGT_1	283	1	2830	318	10000	31800000
spG Cas9 NGT_2	272	1	2720	321	10000	32100000
spG Cas9 NGA_1	56	10000	5600000	270	10000	27000000
spG Cas9 NGA_2	110	10000	11000000	295	10000	29500000
spG Cas9 NGA_2_1	100	10000	10000000	387	10000	38700000
spG Cas9 NGA_2_2	50	10000	5000000	267	10000	26700000
spG Cas9 NGC_1	277	10000	27700000	290	10000	29000000
spG Cas9 NGC_2	368	10000	36800000	328	10000	32800000
spG Cas9 NGC_2_1	31	10000	3100000	314	10000	31400000
spG Cas9 NGC_2_2	44	10000	4400000	292	10000	29200000
SpG Cas9 dns_1	350	10000	35000000	296	10000	29600000
SpG Cas9 dns_2	378	10000	37800000	380	10000	38000000
Cas9 NGG_1	245	1	2450	310	10000	31000000
Cas9 NGG_2	394	1	3940	313	10000	31300000
	1	1	10	1	1	10
	1	1	10	1	1	10
spG Cas9 rpoS_1	85	1000	850000	326	10000	32600000
spG Cas9 rpoS_2	51	1000	510000	328	10000	32800000
spG Cas9 rplS_1	71	1	710	314	10000	31400000
spG Cas9 rplS_2	73	1	730	263	10000	26300000
