# Supplementary material for: NT-CRISPR, combining natural transformation and CRISPR-Cas9 counterselection for markerless and scarless genome editing in Vibrio natriegens
Source: Commun Biol. 2022 Mar 25;5:265. doi: 10.1038/s42003-022-03150-0 (PMC8956659; doi:10.1038/s42003-022-03150-0)
Supplement: Supplementary file 5 — Supplementary Data 2 [file 42003_2022_3150_MOESM5_ESM.zip › Colony counting/Plasmid curing.xlsx]

## Sheet: Tabelle1
Experiment 1				Experiment 2
Sample	Growth on LBv2 + Chloramphenicol (n=20)	Growth on LBv2 (n=20)		Sample	Growth on LBv2 + Chloramphenicol (n=20)	Growth on LBv2 (n=20)
∆wbfF 1.1	1	20		∆wbfF 1.1	0	20
∆wbfF 1.2	1	20		∆wbfF 1.2	1	20
∆wbfF 1.3	0	20		∆wbfF 1.3	0	20
∆wbfF 1.4	0	20		∆wbfF 1.4	0	20
∆wbfF 1.5	1	20		∆wbfF 1.5	0	20
∆wbfF 2.1	1	20		∆wbfF 2.1	0	20
∆wbfF 2.2	1	20		∆wbfF 2.2	0	20
∆wbfF 2.3	1	20		∆wbfF 2.3	0	20
∆wbfF 2.4	0	20		∆wbfF 2.4	1	20
∆wbfF 2.5	3	20		∆wbfF 2.5	1	20
