# Supplementary material for: NT-CRISPR, combining natural transformation and CRISPR-Cas9 counterselection for markerless and scarless genome editing in Vibrio natriegens
Source: Commun Biol. 2022 Mar 25;5:265. doi: 10.1038/s42003-022-03150-0 (PMC8956659; doi:10.1038/s42003-022-03150-0)
Supplement: Supplementary file 5 — Supplementary Data 2 [file 42003_2022_3150_MOESM5_ESM.zip › cPCR 3 KOs/cPCR 3 KOs.xlsx]

## Sheet: Tabelle1
	pST_138
	10 ng			50 ng			100 ng
	galE	xds	pili	galE	xds	pili	galE	xds	pili
1.1	0	1	0	1	1	1	1	1	1
1.2	0	0	0	1	1	1	1	1	1
1.3	0	0	0	1	1	1	1	1	1
1.4	1	1	1	1	1	1	1	1	1
1.5	0	0	0	1	1	1	1	1	1
1.6	0	1	0	1	1	1	1	1	1
1.7	0	0	0	1	1	1	1	1	1
1.8	1	1	0	1	1	1	1	1	1
1.9	0	1	1	1	1	1	1	1	1
1.10	1	1	1	1	1	1	1	1	1
1.11	1	1	1	1	1	1	1	1	1
1.12	1	1	1	0	1	0	1	1	1
1.13	0	0	0	1	1	1	1	1	1
1.14	1	1	1	1	1	1	0	0	0
1.15	0	1	0	1	1	1	1	1	1
1.16	1	1	1	1	1	1	1	1	1
1.17	1	0	0	0	0	0	1	1	1
1.18	0	1	0	1	1	1	1	1	0
1.19	1	1	1	1	0	0	1	1	1
1.20	1	1	1	1	1	1	1	1	1
1.21	1	1	1	0	0	0	0	1	1
1.22	0	0	0	1	1	1	1	1	1
1.23	1	1	1	0	0	0	1	1	1
1.24	1	1	1	1	1	1	1	1	1
1.25	0	1	0	1	0	1	1	1	1
2.1	1	1	0	1	1	1	1	1	1
2.2	1	1	1	0	1	0	1	1	1
2.3	0	0	0	1	1	1	1	1	1
2.4	1	1	1	1	1	1	1	1	1
2.5	0	1	0	1	1	1	1	1	1
2.6	0	0	0	1	1	1	1	1	1
2.7	1	1	1	1	1	1	1	1	1
2.8	0	0	0	1	1	1	1	1	1
2.9	1	1	1	0	0	0	1	1	1
2.10	1	1	1	1	1	1	1	1	1
2.11	1	1	1	1	1	1	1	1	1
2.12	1	1	1	1	1	1	1	1	1
2.13	1	1	1	1	1	1	1	1	1
2.14	0	0	0	1	0	1	1	1	1
2.15	1	1	1	1	1	1	1	1	1
2.16	1	1	1	0	0	0	1	1	0
2.17	0	0	0	1	1	1	1	1	1
2.18	1	1	1	1	1	1	0	0	0
2.19	0	0	0	1	1	1	1	1	1
2.20	1	1	1	1	1	1	1	1	1
2.21	1	1	1	0	0	0	1	1	1
2.22	0	0	0	0	0	0	1	1	1
2.23	0	1	0	1	1	1	0	1	0
2.24	0	0	0	1	1	1	1	1	1
2.25	0	0	0	1	1	1	1	1	1
