# Supplementary material for: NT-CRISPR, combining natural transformation and CRISPR-Cas9 counterselection for markerless and scarless genome editing in Vibrio natriegens
Source: Commun Biol. 2022 Mar 25;5:265. doi: 10.1038/s42003-022-03150-0 (PMC8956659; doi:10.1038/s42003-022-03150-0)
Supplement: Supplementary file 5 — Supplementary Data 2 [file 42003_2022_3150_MOESM5_ESM.zip › Platereader/20-10-27 CRISPR killing pST_113-116 post induction OD day1.xlsx]

## Sheet: Sheet1
Time	T° 600	A1	B1	C1	D1	E1	F1	G1	H1	A2	B2	C2	D2	E2	F2	G2	H2	A3	B3	C3	D3	E3	F3	G3	H3	A4	B4	C4	D4	E4	F4	G4	H4	A5	B5	C5	D5	E5	F5	G5	H5	A6	B6	C6	D6	E6	F6	G6	H6
00:03:02	37.0	0.047	0.044	0.043	0.043	0.043	0.043	0.043	0.042	0.043	0.043	0.043	0.043	0.043	0.043	0.043	0.043	0.052	0.052	0.051	0.050	0.052	0.051	0.051	0.050	0.052	0.050	0.050	0.051	0.053	0.051	0.051	0.049	0.054	0.052	0.051	0.050	0.054	0.052	0.051	0.049	0.054	0.051	0.052	0.050	0.055	0.052	0.051	0.050
00:09:02	37.1	0.043	0.044	0.043	0.043	0.043	0.043	0.043	0.042	0.043	0.043	0.043	0.043	0.043	0.043	0.042	0.043	0.053	0.052	0.052	0.051	0.054	0.052	0.053	0.051	0.054	0.052	0.051	0.051	0.055	0.053	0.052	0.050	0.056	0.053	0.052	0.051	0.056	0.053	0.052	0.050	0.056	0.052	0.053	0.051	0.056	0.053	0.052	0.051
00:15:02	37.0	0.043	0.044	0.043	0.043	0.043	0.044	0.043	0.042	0.043	0.043	0.043	0.043	0.043	0.044	0.043	0.043	0.056	0.054	0.054	0.053	0.056	0.054	0.055	0.053	0.056	0.053	0.053	0.052	0.058	0.055	0.053	0.051	0.058	0.055	0.055	0.054	0.059	0.056	0.054	0.052	0.059	0.055	0.055	0.053	0.059	0.055	0.054	0.053
00:21:02	37.0	0.043	0.044	0.043	0.043	0.043	0.044	0.043	0.042	0.053	0.043	0.043	0.043	0.043	0.043	0.042	0.043	0.059	0.057	0.056	0.056	0.059	0.056	0.057	0.056	0.059	0.056	0.055	0.057	0.061	0.057	0.056	0.054	0.062	0.058	0.057	0.056	0.062	0.058	0.057	0.054	0.063	0.058	0.058	0.056	0.063	0.058	0.057	0.055
00:27:02	37.0	0.043	0.044	0.043	0.043	0.043	0.047	0.043	0.042	0.048	0.043	0.043	0.044	0.043	0.043	0.042	0.043	0.063	0.060	0.060	0.059	0.063	0.059	0.061	0.059	0.063	0.059	0.059	0.058	0.065	0.061	0.059	0.057	0.066	0.062	0.061	0.059	0.066	0.062	0.060	0.057	0.068	0.061	0.062	0.059	0.068	0.062	0.060	0.058
00:33:02	37.0	0.043	0.043	0.043	0.043	0.043	0.044	0.043	0.042	0.047	0.043	0.043	0.043	0.043	0.043	0.043	0.043	0.068	0.064	0.065	0.063	0.068	0.063	0.066	0.062	0.068	0.063	0.062	0.061	0.071	0.065	0.063	0.060	0.072	0.067	0.065	0.064	0.072	0.067	0.065	0.060	0.074	0.066	0.067	0.064	0.075	0.067	0.064	0.061
00:39:02	37.0	0.043	0.043	0.043	0.043	0.043	0.044	0.042	0.042	0.047	0.043	0.043	0.043	0.043	0.043	0.042	0.043	0.073	0.069	0.070	0.068	0.074	0.068	0.071	0.067	0.074	0.068	0.067	0.067	0.077	0.070	0.067	0.064	0.079	0.072	0.071	0.069	0.079	0.072	0.070	0.065	0.081	0.071	0.073	0.069	0.083	0.073	0.070	0.065
00:45:02	37.0	0.043	0.043	0.043	0.043	0.043	0.044	0.043	0.042	0.043	0.043	0.043	0.043	0.043	0.044	0.042	0.043	0.081	0.076	0.077	0.074	0.081	0.074	0.078	0.072	0.080	0.074	0.073	0.071	0.085	0.077	0.073	0.070	0.085	0.080	0.077	0.075	0.088	0.079	0.076	0.069	0.088	0.079	0.081	0.077	0.090	0.080	0.075	0.069
00:51:02	37.0	0.043	0.044	0.043	0.043	0.043	0.044	0.043	0.042	0.043	0.043	0.043	0.043	0.043	0.043	0.042	0.043	0.087	0.083	0.084	0.082	0.088	0.082	0.085	0.080	0.088	0.080	0.080	0.079	0.093	0.084	0.080	0.076	0.094	0.086	0.084	0.082	0.095	0.087	0.084	0.075	0.098	0.085	0.088	0.083	0.100	0.087	0.080	0.073
00:57:02	37.0	0.043	0.043	0.043	0.043	0.043	0.045	0.042	0.042	0.043	0.043	0.043	0.043	0.043	0.044	0.042	0.043	0.098	0.090	0.093	0.090	0.097	0.088	0.093	0.085	0.098	0.087	0.088	0.085	0.104	0.092	0.087	0.082	0.107	0.095	0.093	0.090	0.106	0.095	0.091	0.082	0.112	0.095	0.099	0.093	0.113	0.096	0.084	0.077
01:03:02	37.0	0.043	0.043	0.043	0.043	0.043	0.043	0.042	0.042	0.050	0.043	0.043	0.043	0.043	0.043	0.042	0.043	0.111	0.101	0.105	0.101	0.110	0.098	0.104	0.095	0.111	0.098	0.098	0.095	0.117	0.103	0.096	0.090	0.122	0.109	0.106	0.102	0.119	0.106	0.103	0.090	0.127	0.107	0.112	0.107	0.127	0.108	0.091	0.083
01:09:02	37.0	0.043	0.043	0.043	0.043	0.043	0.044	0.042	0.042	0.043	0.043	0.043	0.043	0.043	0.045	0.042	0.043	0.127	0.114	0.119	0.115	0.123	0.111	0.117	0.108	0.126	0.110	0.111	0.109	0.132	0.116	0.108	0.102	0.137	0.124	0.120	0.116	0.135	0.119	0.115	0.101	0.142	0.122	0.127	0.121	0.143	0.121	0.098	0.087
01:15:02	37.0	0.043	0.043	0.043	0.043	0.043	0.044	0.042	0.042	0.044	0.043	0.043	0.045	0.043	0.043	0.042	0.043	0.141	0.129	0.135	0.130	0.139	0.124	0.133	0.121	0.141	0.125	0.126	0.122	0.148	0.131	0.123	0.114	0.154	0.141	0.135	0.131	0.150	0.134	0.130	0.114	0.163	0.139	0.144	0.138	0.159	0.137	0.108	0.097
01:21:02	37.0	0.043	0.043	0.043	0.043	0.043	0.043	0.043	0.042	0.043	0.043	0.043	0.043	0.043	0.043	0.042	0.044	0.161	0.146	0.152	0.146	0.155	0.139	0.148	0.136	0.160	0.141	0.143	0.137	0.167	0.147	0.138	0.130	0.175	0.158	0.153	0.148	0.168	0.151	0.146	0.127	0.183	0.155	0.163	0.155	0.179	0.153	0.118	0.110
01:27:02	37.0	0.043	0.043	0.043	0.043	0.043	0.043	0.042	0.042	0.054	0.043	0.043	0.043	0.043	0.045	0.042	0.043	0.180	0.165	0.173	0.165	0.174	0.156	0.165	0.152	0.179	0.159	0.160	0.155	0.191	0.165	0.155	0.145	0.194	0.180	0.174	0.167	0.188	0.169	0.163	0.144	0.201	0.178	0.185	0.178	0.199	0.172	0.126	0.114
01:33:02	37.0	0.043	0.043	0.043	0.043	0.043	0.045	0.042	0.042	0.043	0.043	0.043	0.043	0.043	0.043	0.042	0.043	0.198	0.185	0.196	0.189	0.194	0.175	0.185	0.171	0.199	0.181	0.184	0.177	0.208	0.184	0.174	0.163	0.214	0.201	0.199	0.191	0.209	0.189	0.183	0.161	0.218	0.199	0.209	0.202	0.221	0.191	0.125	0.116
01:39:02	37.0	0.043	0.043	0.043	0.043	0.043	0.043	0.042	0.042	0.043	0.043	0.043	0.045	0.043	0.043	0.042	0.043	0.218	0.207	0.223	0.214	0.217	0.194	0.206	0.190	0.217	0.203	0.208	0.201	0.230	0.205	0.193	0.182	0.232	0.225	0.224	0.217	0.231	0.209	0.203	0.179	0.238	0.223	0.230	0.221	0.240	0.212	0.122	0.115
01:45:02	37.0	0.043	0.043	0.043	0.043	0.043	0.043	0.042	0.042	0.048	0.043	0.043	0.043	0.043	0.043	0.042	0.043	0.236	0.228	0.239	0.232	0.236	0.218	0.226	0.211	0.234	0.223	0.226	0.224	0.252	0.229	0.215	0.203	0.249	0.246	0.242	0.236	0.250	0.231	0.223	0.200	0.254	0.243	0.249	0.243	0.263	0.231	0.110	0.109
01:51:02	37.0	0.043	0.043	0.043	0.043	0.043	0.043	0.042	0.042	0.043	0.043	0.043	0.043	0.043	0.043	0.042	0.043	0.255	0.250	0.260	0.253	0.260	0.238	0.249	0.228	0.253	0.243	0.248	0.245	0.274	0.250	0.233	0.221	0.265	0.262	0.262	0.259	0.273	0.250	0.242	0.219	0.269	0.259	0.269	0.261	0.279	0.251	0.105	0.103
01:57:02	37.0	0.043	0.043	0.043	0.043	0.043	0.043	0.042	0.042	0.050	0.043	0.043	0.043	0.043	0.043	0.042	0.043	0.271	0.267	0.277	0.271	0.278	0.260	0.272	0.252	0.270	0.262	0.267	0.265	0.291	0.272	0.258	0.243	0.279	0.281	0.280	0.276	0.296	0.272	0.268	0.239	0.281	0.278	0.286	0.279	0.296	0.275	0.101	0.102
02:03:02	37.0	0.043	0.043	0.043	0.043	0.043	0.045	0.042	0.042	0.047	0.043	0.043	0.043	0.043	0.046	0.042	0.043	0.287	0.281	0.293	0.286	0.294	0.278	0.289	0.270	0.285	0.281	0.283	0.282	0.307	0.287	0.279	0.263	0.295	0.295	0.294	0.292	0.316	0.296	0.288	0.260	0.295	0.291	0.301	0.293	0.309	0.290	0.100	0.095
02:09:02	37.0	0.043	0.043	0.043	0.043	0.043	0.043	0.042	0.042	0.047	0.043	0.043	0.043	0.043	0.043	0.042	0.043	0.302	0.296	0.308	0.303	0.308	0.296	0.305	0.288	0.300	0.296	0.298	0.298	0.323	0.302	0.296	0.281	0.309	0.310	0.308	0.309	0.333	0.315	0.305	0.280	0.312	0.303	0.315	0.309	0.325	0.311	0.098	0.095
02:15:02	37.0	0.043	0.043	0.043	0.043	0.043	0.043	0.042	0.042	0.043	0.043	0.043	0.043	0.043	0.043	0.042	0.043	0.320	0.311	0.326	0.319	0.325	0.311	0.320	0.302	0.317	0.310	0.314	0.313	0.338	0.317	0.312	0.301	0.327	0.325	0.325	0.324	0.349	0.331	0.320	0.297	0.343	0.319	0.331	0.325	0.340	0.325	0.098	0.104
02:21:02	37.1	0.043	0.043	0.043	0.043	0.043	0.043	0.042	0.042	0.050	0.043	0.043	0.043	0.043	0.043	0.042	0.043	0.348	0.326	0.350	0.333	0.337	0.324	0.334	0.317	0.336	0.325	0.328	0.328	0.356	0.331	0.326	0.316	0.358	0.351	0.344	0.339	0.365	0.348	0.335	0.313	0.362	0.345	0.356	0.353	0.353	0.340	0.115	0.097
02:27:02	37.1	0.043	0.043	0.043	0.043	0.043	0.043	0.042	0.042	0.051	0.043	0.043	0.043	0.043	0.043	0.042	0.043	0.366	0.356	0.376	0.364	0.360	0.340	0.349	0.330	0.362	0.349	0.360	0.345	0.376	0.345	0.340	0.328	0.377	0.367	0.373	0.368	0.381	0.363	0.348	0.326	0.380	0.365	0.378	0.372	0.375	0.355	0.112	0.114
02:33:02	37.1	0.047	0.043	0.043	0.043	0.043	0.043	0.042	0.042	0.043	0.043	0.043	0.043	0.043	0.043	0.042	0.043	0.385	0.374	0.392	0.380	0.379	0.362	0.370	0.343	0.380	0.370	0.377	0.373	0.398	0.368	0.354	0.341	0.392	0.384	0.391	0.387	0.402	0.378	0.365	0.339	0.395	0.380	0.394	0.388	0.391	0.372	0.123	0.096
02:39:02	37.0	0.043	0.044	0.043	0.043	0.043	0.043	0.042	0.042	0.044	0.043	0.043	0.045	0.043	0.043	0.042	0.043	0.400	0.391	0.405	0.398	0.401	0.386	0.392	0.368	0.395	0.385	0.394	0.393	0.415	0.391	0.377	0.359	0.406	0.399	0.406	0.405	0.425	0.400	0.385	0.352	0.409	0.395	0.410	0.404	0.413	0.393	0.141	0.102
02:45:02	37.0	0.043	0.044	0.043	0.043	0.043	0.043	0.042	0.042	0.047	0.043	0.043	0.043	0.043	0.043	0.042	0.043	0.416	0.405	0.420	0.414	0.417	0.405	0.411	0.389	0.410	0.399	0.407	0.408	0.430	0.410	0.400	0.384	0.421	0.413	0.420	0.419	0.444	0.424	0.407	0.374	0.422	0.409	0.423	0.418	0.432	0.414	0.130	0.113
02:51:02	37.0	0.043	0.044	0.043	0.043	0.043	0.043	0.042	0.042	0.055	0.043	0.043	0.045	0.043	0.043	0.042	0.043	0.428	0.419	0.436	0.431	0.434	0.421	0.428	0.406	0.423	0.415	0.425	0.425	0.445	0.427	0.418	0.402	0.433	0.430	0.435	0.434	0.461	0.444	0.424	0.396	0.435	0.422	0.440	0.433	0.447	0.431	0.156	0.127
02:57:02	37.0	0.043	0.044	0.043	0.043	0.043	0.043	0.042	0.042	0.043	0.043	0.043	0.045	0.043	0.043	0.042	0.043	0.445	0.432	0.448	0.446	0.448	0.435	0.442	0.423	0.438	0.428	0.439	0.440	0.458	0.442	0.433	0.418	0.449	0.443	0.451	0.448	0.475	0.460	0.439	0.412	0.451	0.439	0.453	0.448	0.460	0.446	0.157	0.141
03:03:02	37.0	0.045	0.043	0.043	0.043	0.043	0.043	0.042	0.042	0.043	0.043	0.043	0.043	0.043	0.043	0.042	0.043	0.460	0.447	0.462	0.464	0.463	0.450	0.456	0.436	0.453	0.443	0.452	0.456	0.471	0.455	0.448	0.431	0.465	0.457	0.462	0.464	0.490	0.475	0.453	0.425	0.466	0.453	0.469	0.462	0.474	0.461	0.213	0.149
03:09:02	37.0	0.043	0.043	0.043	0.043	0.043	0.043	0.042	0.042	0.047	0.043	0.043	0.044	0.043	0.043	0.042	0.043	0.477	0.463	0.476	0.475	0.475	0.462	0.470	0.450	0.469	0.459	0.466	0.469	0.484	0.469	0.462	0.445	0.481	0.472	0.478	0.476	0.501	0.488	0.466	0.440	0.483	0.468	0.480	0.477	0.485	0.473	0.204	0.165
03:15:02	37.0	0.043	0.043	0.043	0.043	0.043	0.043	0.042	0.042	0.043	0.043	0.043	0.043	0.043	0.043	0.042	0.043	0.494	0.478	0.489	0.488	0.488	0.477	0.482	0.461	0.486	0.475	0.479	0.482	0.498	0.480	0.475	0.455	0.497	0.488	0.490	0.489	0.514	0.500	0.479	0.453	0.499	0.482	0.493	0.492	0.496	0.485	0.206	0.183
03:21:02	37.0	0.042	0.043	0.043	0.043	0.043	0.043	0.042	0.042	0.043	0.043	0.043	0.043	0.043	0.043	0.042	0.043	0.510	0.495	0.504	0.506	0.502	0.489	0.496	0.473	0.502	0.491	0.493	0.499	0.511	0.495	0.487	0.468	0.513	0.506	0.504	0.505	0.527	0.514	0.491	0.465	0.514	0.500	0.507	0.506	0.508	0.498	0.217	0.191
03:27:02	37.0	0.043	0.043	0.043	0.043	0.043	0.043	0.042	0.042	0.056	0.043	0.043	0.043	0.043	0.043	0.042	0.043	0.528	0.511	0.521	0.518	0.516	0.503	0.510	0.486	0.518	0.508	0.506	0.512	0.526	0.507	0.501	0.480	0.529	0.522	0.516	0.521	0.540	0.526	0.504	0.478	0.532	0.516	0.521	0.520	0.520	0.509	0.225	0.213
03:33:02	37.0	0.042	0.043	0.043	0.043	0.043	0.044	0.042	0.042	0.047	0.043	0.043	0.043	0.043	0.043	0.042	0.043	0.547	0.529	0.536	0.529	0.529	0.516	0.523	0.500	0.537	0.523	0.522	0.527	0.539	0.521	0.514	0.493	0.547	0.540	0.530	0.533	0.552	0.539	0.517	0.490	0.548	0.534	0.535	0.535	0.532	0.521	0.248	0.219
03:39:02	37.0	0.043	0.043	0.043	0.043	0.043	0.045	0.042	0.042	0.043	0.043	0.043	0.043	0.043	0.045	0.042	0.043	0.562	0.543	0.550	0.542	0.544	0.529	0.536	0.515	0.552	0.539	0.540	0.542	0.553	0.536	0.528	0.507	0.563	0.556	0.545	0.548	0.566	0.551	0.529	0.503	0.564	0.549	0.547	0.549	0.546	0.534	0.252	0.236
03:45:02	37.0	0.043	0.043	0.043	0.043	0.043	0.043	0.042	0.042	0.050	0.043	0.043	0.043	0.043	0.043	0.042	0.043	0.577	0.556	0.563	0.558	0.557	0.545	0.549	0.530	0.566	0.552	0.554	0.559	0.567	0.551	0.542	0.522	0.578	0.568	0.560	0.567	0.582	0.565	0.543	0.517	0.577	0.562	0.562	0.563	0.560	0.548	0.273	0.257
03:51:02	37.0	0.042	0.043	0.043	0.043	0.043	0.045	0.042	0.042	0.051	0.043	0.043	0.043	0.043	0.043	0.042	0.043	0.589	0.568	0.574	0.569	0.571	0.560	0.564	0.543	0.579	0.566	0.565	0.569	0.579	0.563	0.554	0.536	0.589	0.580	0.573	0.577	0.595	0.581	0.557	0.532	0.588	0.574	0.573	0.575	0.574	0.561	0.277	0.267
03:57:02	37.0	0.043	0.043	0.043	0.043	0.043	0.045	0.042	0.042	0.046	0.043	0.043	0.043	0.043	0.043	0.042	0.043	0.599	0.579	0.587	0.581	0.582	0.571	0.576	0.554	0.590	0.576	0.575	0.581	0.588	0.575	0.568	0.547	0.599	0.590	0.585	0.588	0.607	0.593	0.571	0.545	0.598	0.585	0.584	0.587	0.586	0.576	0.297	0.285
04:03:02	37.0	0.042	0.043	0.043	0.043	0.043	0.044	0.042	0.042	0.051	0.043	0.043	0.043	0.043	0.043	0.042	0.043	0.609	0.593	0.596	0.594	0.591	0.581	0.586	0.562	0.601	0.586	0.584	0.593	0.597	0.587	0.579	0.556	0.609	0.601	0.595	0.600	0.616	0.604	0.581	0.554	0.606	0.596	0.597	0.597	0.595	0.587	0.311	0.304
04:09:02	37.0	0.042	0.042	0.042	0.043	0.042	0.044	0.042	0.041	0.042	0.043	0.043	0.046	0.043	0.043	0.042	0.043	0.617	0.603	0.607	0.605	0.599	0.592	0.594	0.571	0.608	0.597	0.594	0.604	0.607	0.598	0.589	0.565	0.616	0.612	0.604	0.612	0.625	0.614	0.589	0.564	0.613	0.607	0.607	0.606	0.604	0.596	0.325	0.316
04:15:02	36.9	0.042	0.044	0.043	0.043	0.043	0.044	0.042	0.042	0.059	0.043	0.043	0.043	0.043	0.043	0.042	0.043	0.624	0.615	0.616	0.611	0.608	0.602	0.602	0.581	0.616	0.609	0.603	0.614	0.618	0.606	0.597	0.574	0.623	0.623	0.612	0.621	0.631	0.622	0.597	0.572	0.621	0.618	0.615	0.613	0.612	0.604	0.344	0.325
04:21:02	37.0	0.042	0.044	0.043	0.043	0.043	0.044	0.042	0.042	0.063	0.043	0.043	0.043	0.043	0.043	0.042	0.043	0.632	0.624	0.626	0.618	0.618	0.609	0.610	0.592	0.624	0.620	0.613	0.624	0.625	0.614	0.605	0.584	0.630	0.633	0.621	0.629	0.640	0.630	0.604	0.580	0.628	0.628	0.621	0.620	0.620	0.612	0.356	0.334
04:27:02	37.0	0.043	0.043	0.042	0.043	0.042	0.044	0.042	0.041	0.051	0.043	0.043	0.043	0.043	0.044	0.042	0.043	0.641	0.633	0.636	0.625	0.626	0.620	0.623	0.603	0.631	0.630	0.621	0.631	0.633	0.624	0.614	0.594	0.639	0.642	0.629	0.637	0.648	0.638	0.613	0.589	0.636	0.638	0.629	0.627	0.627	0.619	0.365	0.364
04:33:02	37.0	0.042	0.043	0.043	0.043	0.043	0.044	0.042	0.041	0.044	0.043	0.043	0.043	0.043	0.043	0.042	0.043	0.649	0.643	0.645	0.633	0.633	0.628	0.631	0.613	0.640	0.638	0.632	0.640	0.640	0.633	0.624	0.605	0.648	0.652	0.639	0.644	0.654	0.646	0.622	0.601	0.646	0.646	0.638	0.633	0.636	0.626	0.374	0.370
04:39:02	37.0	0.042	0.044	0.043	0.043	0.042	0.044	0.042	0.041	0.055	0.043	0.043	0.043	0.043	0.043	0.042	0.043	0.657	0.651	0.654	0.642	0.640	0.635	0.640	0.621	0.649	0.647	0.642	0.644	0.648	0.642	0.633	0.614	0.656	0.660	0.648	0.651	0.663	0.652	0.630	0.611	0.653	0.655	0.648	0.639	0.643	0.633	0.390	0.385
04:45:02	37.0	0.042	0.043	0.042	0.043	0.042	0.044	0.042	0.041	0.050	0.043	0.043	0.043	0.043	0.043	0.042	0.043	0.661	0.660	0.662	0.651	0.646	0.642	0.647	0.629	0.655	0.655	0.651	0.651	0.656	0.649	0.640	0.623	0.662	0.669	0.657	0.659	0.673	0.662	0.638	0.621	0.658	0.663	0.656	0.646	0.651	0.642	0.405	0.398
04:51:02	37.0	0.042	0.043	0.043	0.043	0.043	0.044	0.042	0.041	0.049	0.043	0.043	0.046	0.043	0.043	0.042	0.043	0.664	0.669	0.671	0.659	0.652	0.648	0.654	0.637	0.659	0.664	0.660	0.658	0.664	0.656	0.647	0.631	0.665	0.677	0.666	0.667	0.682	0.672	0.644	0.629	0.661	0.672	0.666	0.656	0.658	0.651	0.410	0.411
04:57:02	37.1	0.042	0.043	0.042	0.043	0.043	0.043	0.042	0.041	0.057	0.043	0.043	0.043	0.043	0.043	0.042	0.043	0.670	0.676	0.680	0.668	0.658	0.656	0.659	0.644	0.664	0.672	0.668	0.666	0.671	0.662	0.655	0.638	0.670	0.683	0.675	0.671	0.688	0.680	0.651	0.637	0.667	0.678	0.674	0.666	0.664	0.657	0.422	0.418
05:03:02	37.0	0.042	0.043	0.042	0.043	0.042	0.043	0.042	0.041	0.053	0.043	0.043	0.043	0.043	0.043	0.042	0.043	0.675	0.682	0.687	0.677	0.665	0.662	0.666	0.651	0.668	0.677	0.675	0.673	0.677	0.668	0.662	0.645	0.675	0.690	0.682	0.679	0.694	0.687	0.657	0.644	0.671	0.685	0.682	0.675	0.669	0.663	0.499	0.424
05:09:02	37.0	0.042	0.043	0.042	0.043	0.042	0.044	0.042	0.041	0.053	0.043	0.043	0.043	0.043	0.043	0.042	0.043	0.681	0.689	0.695	0.685	0.675	0.670	0.672	0.656	0.673	0.685	0.682	0.682	0.684	0.675	0.667	0.652	0.679	0.697	0.689	0.685	0.701	0.693	0.664	0.650	0.676	0.692	0.691	0.682	0.675	0.669	0.437	0.453
05:15:02	37.0	0.042	0.043	0.042	0.043	0.042	0.043	0.042	0.041	0.050	0.043	0.043	0.043	0.043	0.043	0.042	0.043	0.685	0.696	0.703	0.694	0.681	0.678	0.679	0.661	0.678	0.692	0.690	0.691	0.692	0.682	0.675	0.656	0.685	0.704	0.698	0.693	0.707	0.700	0.671	0.657	0.680	0.698	0.698	0.689	0.679	0.674	0.447	0.450
05:21:02	37.0	0.042	0.043	0.042	0.042	0.042	0.043	0.042	0.041	0.045	0.043	0.043	0.043	0.043	0.043	0.042	0.043	0.689	0.703	0.710	0.702	0.688	0.683	0.686	0.670	0.682	0.698	0.699	0.700	0.700	0.687	0.682	0.661	0.688	0.710	0.705	0.702	0.713	0.705	0.679	0.660	0.684	0.704	0.705	0.696	0.684	0.680	0.468	0.463
05:27:02	37.0	0.042	0.044	0.043	0.043	0.042	0.043	0.042	0.041	0.042	0.043	0.043	0.043	0.043	0.043	0.042	0.043	0.693	0.710	0.717	0.710	0.699	0.693	0.694	0.676	0.686	0.704	0.707	0.708	0.707	0.694	0.689	0.668	0.692	0.716	0.713	0.710	0.719	0.711	0.684	0.665	0.689	0.710	0.712	0.703	0.689	0.684	0.480	0.469
05:33:02	37.0	0.042	0.043	0.042	0.042	0.042	0.044	0.042	0.041	0.042	0.043	0.043	0.043	0.043	0.043	0.042	0.043	0.697	0.717	0.723	0.717	0.707	0.702	0.703	0.682	0.690	0.710	0.713	0.716	0.714	0.702	0.696	0.675	0.695	0.721	0.719	0.719	0.727	0.718	0.693	0.671	0.691	0.715	0.719	0.709	0.695	0.691	0.488	0.485
05:39:02	37.0	0.042	0.043	0.042	0.042	0.042	0.043	0.042	0.041	0.059	0.043	0.043	0.043	0.043	0.043	0.042	0.043	0.699	0.722	0.729	0.724	0.714	0.710	0.710	0.686	0.692	0.717	0.720	0.723	0.720	0.710	0.704	0.680	0.698	0.726	0.725	0.726	0.736	0.725	0.701	0.676	0.693	0.720	0.725	0.714	0.703	0.697	0.491	0.477
05:45:02	37.0	0.042	0.042	0.042	0.042	0.042	0.044	0.042	0.041	0.044	0.043	0.043	0.043	0.043	0.043	0.042	0.043	0.702	0.728	0.733	0.730	0.722	0.717	0.717	0.690	0.695	0.722	0.724	0.730	0.726	0.717	0.712	0.684	0.700	0.732	0.730	0.732	0.743	0.733	0.709	0.681	0.696	0.725	0.731	0.719	0.711	0.706	0.503	0.504
05:51:02	37.0	0.042	0.044	0.043	0.042	0.042	0.043	0.042	0.041	0.042	0.043	0.043	0.043	0.043	0.045	0.042	0.043	0.702	0.731	0.737	0.735	0.728	0.725	0.724	0.695	0.696	0.727	0.729	0.736	0.731	0.728	0.719	0.687	0.701	0.736	0.734	0.739	0.750	0.742	0.717	0.684	0.696	0.729	0.735	0.724	0.719	0.715	0.511	0.519
05:57:02	37.0	0.042	0.043	0.042	0.042	0.042	0.043	0.042	0.041	0.055	0.043	0.043	0.043	0.043	0.043	0.042	0.043	0.704	0.736	0.742	0.739	0.733	0.729	0.728	0.699	0.698	0.731	0.733	0.741	0.736	0.730	0.723	0.691	0.703	0.740	0.739	0.743	0.756	0.748	0.722	0.689	0.699	0.733	0.739	0.728	0.725	0.721	0.529	0.528
06:03:02	37.0	0.042	0.042	0.042	0.042	0.042	0.042	0.042	0.041	0.046	0.043	0.043	0.043	0.043	0.043	0.042	0.043	0.704	0.740	0.746	0.745	0.737	0.735	0.733	0.704	0.700	0.737	0.738	0.746	0.741	0.735	0.729	0.697	0.704	0.744	0.744	0.748	0.760	0.753	0.727	0.694	0.700	0.737	0.744	0.732	0.730	0.727	0.528	0.523
06:09:02	37.0	0.042	0.042	0.042	0.042	0.042	0.042	0.042	0.041	0.056	0.043	0.043	0.043	0.043	0.043	0.042	0.043	0.705	0.744	0.751	0.749	0.741	0.739	0.738	0.708	0.701	0.740	0.740	0.750	0.745	0.740	0.733	0.701	0.705	0.748	0.747	0.753	0.764	0.758	0.730	0.698	0.700	0.741	0.747	0.737	0.736	0.732	0.535	0.560
06:15:02	37.0	0.041	0.042	0.042	0.042	0.042	0.042	0.042	0.042	0.050	0.043	0.043	0.043	0.043	0.043	0.042	0.043	0.705	0.749	0.756	0.753	0.746	0.744	0.742	0.712	0.700	0.744	0.745	0.754	0.750	0.745	0.737	0.705	0.705	0.752	0.751	0.757	0.769	0.762	0.735	0.701	0.701	0.744	0.751	0.741	0.741	0.738	0.540	0.559
06:21:02	37.0	0.041	0.044	0.042	0.042	0.042	0.042	0.042	0.041	0.042	0.043	0.043	0.045	0.043	0.043	0.042	0.043	0.704	0.752	0.762	0.757	0.750	0.748	0.746	0.715	0.701	0.748	0.750	0.759	0.755	0.750	0.742	0.709	0.706	0.756	0.755	0.761	0.773	0.767	0.739	0.704	0.701	0.748	0.755	0.745	0.746	0.742	0.548	0.564
06:27:02	37.0	0.041	0.043	0.043	0.042	0.042	0.042	0.042	0.041	0.044	0.043	0.043	0.043	0.043	0.043	0.042	0.043	0.704	0.756	0.766	0.761	0.754	0.752	0.750	0.719	0.700	0.752	0.755	0.763	0.758	0.754	0.745	0.712	0.704	0.759	0.760	0.766	0.777	0.770	0.743	0.708	0.700	0.752	0.759	0.749	0.750	0.746	0.561	0.585
06:33:02	37.0	0.041	0.043	0.042	0.042	0.042	0.042	0.042	0.041	0.047	0.043	0.043	0.043	0.043	0.043	0.042	0.043	0.703	0.759	0.771	0.764	0.758	0.756	0.753	0.722	0.698	0.755	0.760	0.767	0.762	0.759	0.749	0.716	0.703	0.763	0.765	0.770	0.782	0.775	0.746	0.710	0.700	0.755	0.763	0.752	0.754	0.751	0.573	0.583
06:39:02	37.0	0.041	0.043	0.042	0.042	0.042	0.042	0.042	0.041	0.042	0.043	0.043	0.043	0.043	0.043	0.042	0.043	0.700	0.761	0.776	0.769	0.762	0.760	0.757	0.726	0.696	0.759	0.765	0.770	0.766	0.763	0.752	0.719	0.701	0.766	0.769	0.773	0.785	0.778	0.750	0.713	0.698	0.759	0.768	0.757	0.759	0.755	0.579	0.576
06:45:02	37.1	0.041	0.043	0.042	0.042	0.042	0.042	0.042	0.041	0.042	0.043	0.043	0.043	0.043	0.043	0.042	0.043	0.696	0.765	0.780	0.774	0.765	0.764	0.760	0.730	0.694	0.762	0.770	0.774	0.770	0.766	0.757	0.722	0.698	0.769	0.774	0.777	0.789	0.782	0.753	0.716	0.695	0.762	0.772	0.760	0.762	0.759	0.580	0.593
06:51:02	37.0	0.041	0.043	0.042	0.042	0.042	0.042	0.042	0.041	0.048	0.043	0.043	0.043	0.043	0.043	0.042	0.043	0.692	0.767	0.785	0.778	0.770	0.767	0.764	0.733	0.692	0.765	0.774	0.778	0.774	0.770	0.759	0.726	0.694	0.772	0.779	0.781	0.793	0.787	0.756	0.719	0.692	0.765	0.777	0.764	0.767	0.763	0.599	0.600
06:57:02	37.0	0.041	0.043	0.042	0.042	0.042	0.042	0.042	0.041	0.042	0.043	0.043	0.043	0.043	0.043	0.042	0.043	0.688	0.776	0.789	0.782	0.773	0.771	0.767	0.736	0.687	0.768	0.779	0.782	0.777	0.774	0.763	0.730	0.690	0.774	0.783	0.784	0.796	0.790	0.759	0.722	0.689	0.768	0.782	0.768	0.770	0.767	0.596	0.589
07:03:02	37.0	0.041	0.042	0.042	0.042	0.042	0.042	0.042	0.041	0.042	0.043	0.043	0.043	0.043	0.043	0.042	0.043	0.683	0.773	0.793	0.787	0.777	0.775	0.771	0.740	0.683	0.771	0.783	0.787	0.781	0.778	0.766	0.732	0.684	0.777	0.787	0.788	0.800	0.794	0.763	0.725	0.684	0.771	0.786	0.772	0.774	0.772	0.605	0.597
07:09:02	37.0	0.041	0.042	0.042	0.042	0.042	0.042	0.042	0.041	0.042	0.043	0.043	0.043	0.043	0.043	0.042	0.043	0.677	0.775	0.797	0.791	0.782	0.779	0.775	0.744	0.677	0.774	0.787	0.792	0.784	0.782	0.770	0.736	0.679	0.780	0.792	0.792	0.804	0.797	0.766	0.728	0.679	0.774	0.790	0.776	0.779	0.775	0.617	0.601
07:15:02	37.0	0.041	0.043	0.042	0.042	0.042	0.043	0.042	0.041	0.042	0.042	0.042	0.043	0.043	0.043	0.042	0.043	0.671	0.778	0.801	0.796	0.786	0.782	0.780	0.747	0.670	0.776	0.791	0.796	0.789	0.786	0.774	0.739	0.673	0.783	0.795	0.797	0.807	0.801	0.770	0.730	0.673	0.776	0.794	0.781	0.783	0.779	0.625	0.594
07:21:02	36.9	0.041	0.043	0.042	0.042	0.042	0.042	0.042	0.041	0.042	0.043	0.043	0.043	0.043	0.046	0.042	0.043	0.665	0.780	0.805	0.801	0.791	0.787	0.784	0.750	0.665	0.778	0.796	0.800	0.793	0.789	0.778	0.742	0.667	0.786	0.800	0.801	0.810	0.804	0.774	0.734	0.666	0.779	0.798	0.785	0.786	0.783	0.622	0.600
07:27:02	37.1	0.041	0.042	0.042	0.042	0.042	0.042	0.042	0.041	0.042	0.043	0.042	0.043	0.043	0.043	0.042	0.042	0.657	0.784	0.808	0.805	0.795	0.792	0.788	0.754	0.657	0.781	0.800	0.805	0.798	0.793	0.783	0.746	0.659	0.788	0.803	0.806	0.813	0.808	0.778	0.737	0.659	0.782	0.801	0.790	0.790	0.787	0.632	0.598
07:33:02	37.1	0.041	0.042	0.042	0.042	0.042	0.042	0.042	0.041	0.042	0.042	0.043	0.043	0.043	0.043	0.042	0.043	0.648	0.786	0.813	0.810	0.800	0.796	0.792	0.756	0.648	0.783	0.803	0.809	0.802	0.796	0.787	0.748	0.651	0.790	0.807	0.810	0.817	0.811	0.782	0.738	0.649	0.785	0.806	0.794	0.794	0.792	0.628	0.603
07:39:02	37.1	0.040	0.042	0.042	0.042	0.042	0.042	0.042	0.041	0.041	0.042	0.043	0.043	0.043	0.043	0.042	0.043	0.640	0.789	0.816	0.814	0.804	0.801	0.797	0.759	0.639	0.786	0.808	0.814	0.806	0.800	0.791	0.751	0.643	0.792	0.811	0.815	0.821	0.815	0.786	0.741	0.642	0.787	0.810	0.799	0.798	0.795	0.638	0.604
07:45:02	37.0	0.040	0.042	0.042	0.042	0.042	0.042	0.042	0.041	0.041	0.042	0.043	0.043	0.043	0.043	0.042	0.042	0.630	0.792	0.819	0.818	0.809	0.804	0.801	0.761	0.630	0.788	0.811	0.818	0.810	0.804	0.795	0.753	0.635	0.795	0.815	0.819	0.824	0.817	0.790	0.743	0.632	0.789	0.813	0.803	0.801	0.799	0.641	0.611
07:51:02	37.0	0.040	0.042	0.042	0.042	0.042	0.042	0.042	0.041	0.041	0.042	0.042	0.043	0.043	0.043	0.042	0.043	0.622	0.793	0.824	0.822	0.812	0.809	0.805	0.764	0.620	0.791	0.815	0.823	0.814	0.808	0.800	0.755	0.626	0.796	0.819	0.822	0.828	0.821	0.794	0.745	0.623	0.791	0.817	0.807	0.804	0.802	0.634	0.611
07:57:02	37.0	0.040	0.042	0.042	0.042	0.042	0.042	0.042	0.041	0.041	0.042	0.042	0.043	0.043	0.043	0.042	0.042	0.610	0.796	0.827	0.826	0.816	0.813	0.810	0.766	0.611	0.794	0.819	0.827	0.819	0.812	0.803	0.758	0.615	0.800	0.822	0.827	0.833	0.825	0.798	0.747	0.612	0.794	0.820	0.811	0.808	0.806	0.654	0.605
08:03:02	37.0	0.040	0.042	0.042	0.042	0.042	0.042	0.042	0.041	0.041	0.042	0.043	0.043	0.043	0.043	0.042	0.043	0.599	0.798	0.831	0.830	0.821	0.817	0.813	0.769	0.600	0.796	0.822	0.831	0.823	0.816	0.807	0.760	0.605	0.802	0.826	0.830	0.836	0.829	0.802	0.749	0.601	0.796	0.825	0.814	0.812	0.810	0.659	0.603
08:09:02	37.0	0.040	0.041	0.042	0.042	0.042	0.042	0.042	0.041	0.041	0.042	0.042	0.043	0.043	0.043	0.042	0.042	0.586	0.799	0.834	0.833	0.825	0.822	0.817	0.771	0.588	0.798	0.825	0.835	0.827	0.820	0.811	0.763	0.594	0.805	0.829	0.835	0.840	0.833	0.805	0.751	0.589	0.798	0.829	0.819	0.816	0.813	0.661	0.594
08:15:02	37.0	0.040	0.041	0.042	0.042	0.042	0.044	0.042	0.041	0.041	0.042	0.042	0.043	0.043	0.043	0.042	0.042	0.576	0.801	0.837	0.838	0.828	0.826	0.820	0.773	0.577	0.800	0.829	0.839	0.831	0.825	0.814	0.764	0.581	0.806	0.833	0.839	0.843	0.837	0.809	0.752	0.576	0.799	0.832	0.823	0.820	0.816	0.665	0.598
08:21:02	37.0	0.040	0.041	0.042	0.042	0.042	0.042	0.042	0.041	0.041	0.042	0.042	0.043	0.043	0.043	0.042	0.042	0.562	0.802	0.840	0.842	0.833	0.829	0.824	0.775	0.565	0.802	0.832	0.843	0.834	0.828	0.818	0.767	0.568	0.808	0.836	0.842	0.847	0.840	0.812	0.755	0.564	0.802	0.835	0.827	0.823	0.820	0.673	0.596
08:27:02	37.0	0.040	0.041	0.042	0.042	0.042	0.043	0.042	0.041	0.041	0.042	0.042	0.043	0.043	0.043	0.042	0.042	0.550	0.803	0.842	0.845	0.836	0.834	0.828	0.778	0.550	0.804	0.836	0.846	0.838	0.832	0.822	0.769	0.555	0.809	0.840	0.846	0.851	0.844	0.816	0.757	0.550	0.803	0.839	0.830	0.828	0.825	0.676	0.597
08:33:02	37.0	0.040	0.041	0.042	0.042	0.042	0.043	0.042	0.041	0.041	0.042	0.042	0.043	0.043	0.043	0.042	0.042	0.536	0.804	0.845	0.849	0.841	0.838	0.831	0.780	0.536	0.806	0.839	0.850	0.842	0.836	0.826	0.772	0.542	0.811	0.843	0.850	0.855	0.848	0.820	0.758	0.536	0.805	0.841	0.834	0.831	0.829	0.677	0.592
08:39:02	37.0	0.039	0.041	0.042	0.042	0.042	0.042	0.042	0.041	0.041	0.042	0.042	0.043	0.043	0.043	0.042	0.042	0.519	0.805	0.849	0.853	0.845	0.841	0.836	0.782	0.522	0.807	0.842	0.854	0.846	0.840	0.829	0.773	0.528	0.813	0.847	0.854	0.858	0.852	0.823	0.760	0.522	0.806	0.845	0.837	0.836	0.833	0.679	0.605
08:45:02	37.1	0.039	0.041	0.041	0.042	0.042	0.042	0.042	0.041	0.041	0.042	0.042	0.043	0.043	0.043	0.042	0.042	0.504	0.803	0.852	0.856	0.848	0.845	0.839	0.785	0.509	0.807	0.845	0.858	0.850	0.843	0.833	0.775	0.513	0.813	0.849	0.858	0.861	0.855	0.827	0.760	0.507	0.807	0.848	0.841	0.840	0.837	0.673	0.594
08:51:02	37.0	0.039	0.041	0.042	0.042	0.042	0.042	0.042	0.041	0.041	0.042	0.042	0.043	0.043	0.043	0.042	0.042	0.487	0.803	0.855	0.860	0.852	0.849	0.843	0.786	0.493	0.807	0.848	0.861	0.853	0.847	0.837	0.777	0.498	0.813	0.852	0.861	0.865	0.859	0.830	0.762	0.492	0.808	0.851	0.845	0.843	0.841	0.684	0.597
08:57:02	37.0	0.039	0.041	0.041	0.042	0.042	0.042	0.041	0.041	0.041	0.042	0.042	0.043	0.043	0.045	0.042	0.042	0.469	0.802	0.858	0.863	0.856	0.853	0.846	0.787	0.477	0.808	0.850	0.865	0.858	0.851	0.840	0.778	0.481	0.814	0.855	0.865	0.869	0.863	0.833	0.761	0.475	0.810	0.854	0.849	0.847	0.844	0.682	0.598
09:03:02	37.0	0.039	0.041	0.041	0.042	0.042	0.042	0.042	0.041	0.041	0.042	0.042	0.043	0.043	0.043	0.042	0.042	0.453	0.801	0.860	0.867	0.860	0.856	0.850	0.788	0.461	0.809	0.853	0.869	0.862	0.854	0.844	0.779	0.466	0.815	0.858	0.869	0.873	0.866	0.838	0.762	0.457	0.810	0.858	0.853	0.851	0.849	0.680	0.594
09:09:02	37.0	0.038	0.041	0.041	0.042	0.042	0.042	0.041	0.041	0.040	0.042	0.042	0.043	0.043	0.043	0.042	0.042	0.434	0.800	0.863	0.870	0.863	0.861	0.853	0.788	0.444	0.808	0.856	0.872	0.865	0.859	0.847	0.781	0.448	0.815	0.861	0.872	0.876	0.869	0.840	0.762	0.440	0.811	0.861	0.857	0.855	0.851	0.695	0.590
09:15:02	37.0	0.038	0.041	0.041	0.042	0.042	0.042	0.041	0.041	0.041	0.042	0.042	0.042	0.043	0.046	0.042	0.042	0.415	0.797	0.866	0.874	0.867	0.864	0.857	0.789	0.426	0.808	0.859	0.876	0.868	0.863	0.850	0.781	0.430	0.816	0.865	0.876	0.879	0.872	0.843	0.761	0.422	0.810	0.864	0.861	0.858	0.856	0.691	0.583
09:21:02	37.0	0.038	0.041	0.041	0.042	0.042	0.042	0.041	0.041	0.040	0.042	0.042	0.042	0.043	0.046	0.042	0.042	0.395	0.794	0.868	0.876	0.870	0.868	0.860	0.790	0.407	0.807	0.862	0.879	0.872	0.866	0.854	0.782	0.410	0.814	0.867	0.879	0.882	0.876	0.847	0.762	0.402	0.809	0.867	0.864	0.862	0.859	0.697	0.588
09:27:02	37.1	0.038	0.041	0.041	0.041	0.041	0.042	0.041	0.041	0.060	0.042	0.042	0.042	0.043	0.043	0.042	0.042	0.375	0.791	0.871	0.881	0.874	0.872	0.864	0.791	0.390	0.805	0.865	0.883	0.876	0.870	0.857	0.782	0.393	0.813	0.870	0.883	0.886	0.879	0.850	0.761	0.381	0.808	0.870	0.869	0.866	0.863	0.689	0.581
09:33:02	37.0	0.038	0.041	0.041	0.041	0.041	0.042	0.041	0.040	0.051	0.042	0.042	0.042	0.042	0.043	0.043	0.042	0.352	0.787	0.873	0.883	0.878	0.875	0.867	0.790	0.369	0.803	0.868	0.887	0.880	0.873	0.861	0.783	0.372	0.810	0.874	0.887	0.889	0.882	0.854	0.760	0.360	0.806	0.873	0.873	0.869	0.867	0.696	0.575
09:39:02	37.0	0.038	0.040	0.041	0.041	0.041	0.044	0.041	0.041	0.047	0.042	0.042	0.042	0.042	0.043	0.042	0.042	0.330	0.782	0.875	0.887	0.882	0.878	0.872	0.789	0.348	0.801	0.870	0.891	0.884	0.877	0.864	0.782	0.348	0.807	0.876	0.891	0.892	0.886	0.857	0.759	0.339	0.802	0.876	0.876	0.873	0.870	0.714	0.579
09:45:02	37.0	0.038	0.040	0.041	0.041	0.041	0.041	0.041	0.040	0.047	0.042	0.042	0.042	0.042	0.043	0.042	0.042	0.305	0.776	0.875	0.889	0.885	0.883	0.875	0.789	0.324	0.798	0.873	0.894	0.888	0.880	0.868	0.782	0.328	0.804	0.878	0.894	0.895	0.890	0.860	0.756	0.315	0.800	0.878	0.878	0.876	0.873	0.713	0.575
09:51:02	37.0	0.038	0.040	0.041	0.041	0.041	0.041	0.041	0.040	0.058	0.042	0.042	0.042	0.042	0.044	0.042	0.042	0.280	0.771	0.876	0.892	0.889	0.887	0.878	0.787	0.303	0.794	0.875	0.897	0.891	0.884	0.871	0.782	0.305	0.798	0.881	0.899	0.898	0.892	0.864	0.756	0.292	0.795	0.881	0.884	0.880	0.877	0.713	0.570
09:57:02	37.0	0.038	0.040	0.041	0.041	0.041	0.041	0.041	0.040	0.040	0.042	0.042	0.042	0.042	0.043	0.042	0.042	0.254	0.765	0.878	0.894	0.892	0.890	0.881	0.785	0.278	0.788	0.877	0.901	0.895	0.888	0.874	0.781	0.281	0.794	0.883	0.902	0.901	0.895	0.867	0.752	0.269	0.790	0.883	0.887	0.884	0.881	0.706	0.555
10:03:02	37.0	0.038	0.040	0.041	0.041	0.041	0.041	0.041	0.040	0.044	0.042	0.042	0.044	0.042	0.043	0.042	0.042	0.227	0.760	0.879	0.897	0.897	0.894	0.886	0.785	0.255	0.785	0.879	0.904	0.900	0.892	0.878	0.780	0.256	0.789	0.886	0.905	0.905	0.899	0.870	0.750	0.244	0.785	0.885	0.891	0.887	0.885	0.721	0.552
[truncated: 48 more columns]
