# Supplementary material for: NT-CRISPR, combining natural transformation and CRISPR-Cas9 counterselection for markerless and scarless genome editing in Vibrio natriegens
Source: Commun Biol. 2022 Mar 25;5:265. doi: 10.1038/s42003-022-03150-0 (PMC8956659; doi:10.1038/s42003-022-03150-0)
Supplement: Supplementary file 5 — Supplementary Data 2 [file 42003_2022_3150_MOESM5_ESM.zip › Platereader/20-10-29 CRISPR killing pST_107-112 post induction OD day1.xlsx]

## Sheet: Sheet1
Time	T° 600	A1	B1	C1	D1	E1	F1	G1	H1	A2	B2	C2	D2	E2	F2	G2	H2	A3	B3	C3	D3	E3	F3	G3	H3	A4	B4	C4	D4	E4	F4	G4	H4	A5	B5	C5	D5	E5	F5	G5	H5	A6	B6	C6	D6	E6	F6	G6	H6
00:03:02	37.0	0.043	0.043	0.043	0.043	0.043	0.043	0.042	0.042	0.043	0.043	0.044	0.043	0.043	0.043	0.042	0.043	0.050	0.050	0.049	0.048	0.052	0.051	0.050	0.049	0.054	0.053	0.053	0.050	0.055	0.053	0.051	0.049	0.052	0.050	0.049	0.050	0.053	0.051	0.050	0.049	0.052	0.050	0.050	0.049	0.053	0.051	0.049	0.049
00:09:02	37.0	0.043	0.043	0.043	0.043	0.043	0.043	0.042	0.042	0.043	0.043	0.044	0.043	0.043	0.043	0.042	0.043	0.052	0.051	0.050	0.049	0.053	0.052	0.052	0.050	0.055	0.054	0.054	0.051	0.057	0.055	0.053	0.050	0.053	0.051	0.050	0.051	0.055	0.052	0.051	0.051	0.054	0.051	0.051	0.050	0.054	0.052	0.050	0.050
00:15:02	37.0	0.043	0.043	0.043	0.043	0.043	0.043	0.042	0.042	0.043	0.043	0.044	0.043	0.043	0.043	0.042	0.043	0.054	0.053	0.051	0.051	0.055	0.054	0.053	0.052	0.057	0.057	0.057	0.053	0.060	0.057	0.055	0.052	0.056	0.053	0.052	0.053	0.057	0.054	0.053	0.052	0.056	0.053	0.053	0.052	0.057	0.054	0.052	0.052
00:21:02	37.0	0.043	0.043	0.043	0.043	0.042	0.042	0.042	0.042	0.043	0.043	0.044	0.043	0.043	0.043	0.042	0.043	0.056	0.055	0.053	0.053	0.058	0.056	0.056	0.054	0.060	0.060	0.060	0.056	0.064	0.060	0.058	0.055	0.059	0.056	0.054	0.055	0.061	0.057	0.055	0.055	0.059	0.056	0.056	0.054	0.060	0.057	0.054	0.054
00:27:02	37.0	0.043	0.045	0.043	0.043	0.043	0.043	0.042	0.042	0.043	0.043	0.044	0.043	0.043	0.043	0.042	0.043	0.060	0.058	0.057	0.056	0.062	0.060	0.059	0.057	0.064	0.065	0.064	0.059	0.069	0.065	0.061	0.058	0.063	0.059	0.057	0.059	0.066	0.060	0.058	0.057	0.063	0.059	0.059	0.057	0.064	0.060	0.057	0.057
00:33:02	37.0	0.043	0.043	0.043	0.043	0.043	0.043	0.042	0.042	0.043	0.043	0.044	0.043	0.043	0.043	0.042	0.042	0.064	0.062	0.060	0.059	0.067	0.064	0.063	0.060	0.070	0.070	0.070	0.064	0.075	0.070	0.066	0.061	0.068	0.063	0.061	0.062	0.071	0.064	0.062	0.061	0.068	0.063	0.063	0.061	0.070	0.064	0.060	0.060
00:39:02	37.0	0.043	0.043	0.043	0.043	0.042	0.043	0.042	0.042	0.043	0.043	0.044	0.043	0.043	0.043	0.042	0.043	0.070	0.067	0.065	0.064	0.073	0.069	0.068	0.064	0.076	0.078	0.077	0.070	0.083	0.077	0.071	0.065	0.074	0.068	0.065	0.067	0.078	0.070	0.067	0.065	0.074	0.068	0.068	0.066	0.076	0.070	0.065	0.064
00:45:02	37.0	0.043	0.043	0.043	0.043	0.043	0.043	0.042	0.042	0.043	0.043	0.044	0.043	0.043	0.043	0.042	0.043	0.076	0.073	0.070	0.070	0.081	0.075	0.073	0.070	0.083	0.087	0.085	0.077	0.092	0.085	0.076	0.069	0.081	0.074	0.071	0.073	0.086	0.076	0.073	0.071	0.081	0.075	0.074	0.072	0.084	0.076	0.070	0.069
00:51:02	37.0	0.043	0.043	0.043	0.043	0.043	0.042	0.042	0.042	0.043	0.043	0.043	0.043	0.043	0.043	0.042	0.043	0.082	0.080	0.077	0.076	0.087	0.083	0.080	0.075	0.090	0.094	0.093	0.084	0.100	0.092	0.082	0.074	0.088	0.080	0.078	0.081	0.094	0.084	0.080	0.077	0.087	0.082	0.081	0.079	0.091	0.083	0.076	0.074
00:57:02	37.0	0.043	0.043	0.043	0.043	0.043	0.043	0.042	0.042	0.043	0.043	0.044	0.043	0.043	0.043	0.042	0.043	0.091	0.088	0.083	0.084	0.097	0.090	0.087	0.082	0.101	0.106	0.105	0.094	0.112	0.103	0.086	0.078	0.098	0.088	0.085	0.089	0.106	0.092	0.086	0.084	0.098	0.090	0.089	0.086	0.103	0.091	0.083	0.082
01:03:02	37.0	0.043	0.043	0.043	0.043	0.043	0.042	0.042	0.042	0.043	0.043	0.044	0.043	0.043	0.043	0.042	0.042	0.103	0.096	0.093	0.092	0.109	0.101	0.097	0.091	0.115	0.120	0.119	0.107	0.127	0.116	0.092	0.083	0.111	0.098	0.095	0.100	0.120	0.102	0.096	0.093	0.111	0.100	0.100	0.096	0.115	0.102	0.089	0.088
01:09:02	37.0	0.043	0.043	0.042	0.043	0.042	0.042	0.042	0.042	0.043	0.043	0.043	0.043	0.043	0.043	0.042	0.042	0.117	0.108	0.104	0.104	0.122	0.113	0.108	0.101	0.131	0.137	0.138	0.122	0.144	0.131	0.102	0.092	0.126	0.113	0.107	0.113	0.135	0.116	0.108	0.104	0.125	0.115	0.114	0.109	0.131	0.115	0.099	0.098
01:15:02	37.0	0.043	0.043	0.042	0.042	0.042	0.042	0.042	0.041	0.043	0.043	0.043	0.042	0.042	0.043	0.042	0.042	0.132	0.123	0.118	0.118	0.137	0.128	0.123	0.111	0.148	0.156	0.157	0.139	0.163	0.149	0.112	0.101	0.141	0.127	0.123	0.129	0.151	0.130	0.122	0.116	0.141	0.130	0.129	0.124	0.146	0.129	0.110	0.110
01:21:02	37.1	0.043	0.042	0.042	0.043	0.042	0.042	0.042	0.041	0.043	0.042	0.044	0.042	0.043	0.042	0.042	0.042	0.149	0.138	0.134	0.134	0.154	0.144	0.138	0.126	0.169	0.177	0.179	0.158	0.183	0.168	0.121	0.112	0.159	0.144	0.139	0.147	0.169	0.146	0.137	0.130	0.161	0.147	0.146	0.140	0.163	0.146	0.123	0.125
01:27:02	37.0	0.043	0.043	0.042	0.043	0.042	0.042	0.042	0.042	0.043	0.042	0.044	0.043	0.043	0.043	0.042	0.042	0.170	0.156	0.152	0.151	0.172	0.161	0.154	0.145	0.189	0.202	0.205	0.179	0.206	0.193	0.126	0.120	0.176	0.164	0.157	0.164	0.189	0.164	0.153	0.148	0.179	0.168	0.167	0.159	0.183	0.164	0.139	0.140
01:33:02	37.0	0.043	0.042	0.042	0.043	0.043	0.042	0.042	0.042	0.043	0.043	0.042	0.043	0.043	0.043	0.042	0.043	0.187	0.179	0.173	0.173	0.192	0.179	0.172	0.161	0.211	0.227	0.231	0.206	0.231	0.213	0.125	0.121	0.197	0.184	0.180	0.190	0.211	0.183	0.171	0.165	0.198	0.187	0.188	0.184	0.203	0.184	0.154	0.156
01:39:02	37.0	0.043	0.042	0.042	0.043	0.042	0.042	0.042	0.042	0.043	0.043	0.043	0.043	0.043	0.043	0.042	0.042	0.208	0.198	0.195	0.196	0.214	0.198	0.192	0.179	0.232	0.257	0.263	0.234	0.257	0.239	0.120	0.119	0.222	0.206	0.202	0.216	0.233	0.204	0.190	0.185	0.217	0.210	0.213	0.207	0.226	0.203	0.170	0.175
01:45:02	37.1	0.043	0.043	0.042	0.043	0.043	0.042	0.042	0.042	0.043	0.043	0.042	0.043	0.043	0.043	0.042	0.042	0.226	0.224	0.222	0.222	0.234	0.221	0.213	0.198	0.252	0.278	0.289	0.255	0.280	0.263	0.106	0.112	0.240	0.228	0.226	0.237	0.251	0.228	0.211	0.205	0.238	0.230	0.232	0.227	0.245	0.226	0.190	0.194
01:51:02	37.0	0.043	0.043	0.042	0.043	0.042	0.042	0.042	0.042	0.043	0.043	0.042	0.043	0.043	0.043	0.042	0.042	0.245	0.243	0.240	0.239	0.259	0.242	0.232	0.220	0.267	0.302	0.316	0.277	0.308	0.271	0.105	0.103	0.258	0.249	0.247	0.258	0.272	0.249	0.230	0.225	0.253	0.250	0.252	0.247	0.267	0.245	0.208	0.216
01:57:02	37.0	0.043	0.044	0.042	0.043	0.042	0.042	0.042	0.042	0.043	0.042	0.042	0.043	0.043	0.043	0.042	0.042	0.263	0.260	0.260	0.259	0.279	0.264	0.255	0.243	0.282	0.329	0.341	0.298	0.332	0.292	0.104	0.099	0.274	0.266	0.266	0.276	0.289	0.274	0.254	0.245	0.267	0.267	0.268	0.264	0.284	0.269	0.226	0.236
02:03:02	37.0	0.043	0.042	0.042	0.042	0.042	0.042	0.042	0.041	0.043	0.043	0.042	0.042	0.043	0.043	0.042	0.042	0.280	0.278	0.276	0.277	0.292	0.282	0.277	0.268	0.299	0.354	0.362	0.316	0.356	0.310	0.097	0.094	0.290	0.283	0.281	0.291	0.304	0.287	0.273	0.265	0.283	0.284	0.285	0.280	0.299	0.286	0.247	0.261
02:09:02	37.0	0.043	0.042	0.042	0.042	0.042	0.042	0.042	0.042	0.043	0.042	0.043	0.043	0.043	0.043	0.042	0.042	0.295	0.292	0.290	0.291	0.306	0.295	0.292	0.285	0.316	0.379	0.390	0.333	0.376	0.327	0.095	0.094	0.305	0.297	0.296	0.306	0.317	0.302	0.289	0.282	0.298	0.295	0.298	0.294	0.312	0.302	0.265	0.276
02:15:02	37.0	0.043	0.042	0.042	0.042	0.042	0.042	0.042	0.041	0.043	0.042	0.043	0.043	0.043	0.043	0.042	0.042	0.311	0.304	0.306	0.307	0.320	0.308	0.306	0.300	0.338	0.414	0.425	0.368	0.397	0.343	0.120	0.109	0.321	0.311	0.310	0.322	0.331	0.317	0.302	0.300	0.314	0.311	0.314	0.310	0.321	0.316	0.284	0.290
02:21:02	37.0	0.043	0.042	0.043	0.043	0.042	0.042	0.042	0.042	0.043	0.042	0.042	0.043	0.043	0.043	0.042	0.042	0.329	0.319	0.322	0.322	0.333	0.325	0.323	0.314	0.368	0.434	0.447	0.392	0.428	0.358	0.099	0.095	0.349	0.324	0.325	0.338	0.344	0.331	0.318	0.315	0.337	0.326	0.329	0.326	0.335	0.329	0.305	0.304
02:27:02	37.0	0.042	0.042	0.042	0.042	0.042	0.042	0.042	0.041	0.043	0.042	0.042	0.042	0.043	0.043	0.042	0.042	0.357	0.344	0.347	0.343	0.355	0.343	0.340	0.326	0.386	0.442	0.464	0.406	0.459	0.376	0.115	0.095	0.370	0.354	0.356	0.363	0.365	0.342	0.333	0.330	0.361	0.355	0.354	0.348	0.359	0.343	0.322	0.317
02:33:02	37.1	0.042	0.042	0.042	0.043	0.042	0.042	0.042	0.041	0.042	0.042	0.042	0.042	0.043	0.042	0.042	0.042	0.375	0.364	0.372	0.368	0.370	0.363	0.352	0.339	0.402	0.460	0.478	0.421	0.481	0.399	0.154	0.102	0.388	0.368	0.374	0.385	0.378	0.367	0.349	0.343	0.378	0.368	0.374	0.371	0.373	0.364	0.341	0.330
02:39:02	37.0	0.042	0.046	0.042	0.045	0.042	0.042	0.042	0.041	0.042	0.043	0.042	0.042	0.043	0.042	0.042	0.042	0.393	0.383	0.389	0.386	0.393	0.382	0.375	0.352	0.416	0.472	0.492	0.434	0.501	0.420	0.129	0.112	0.403	0.384	0.391	0.402	0.395	0.384	0.370	0.357	0.394	0.382	0.390	0.389	0.390	0.384	0.356	0.344
02:45:02	37.0	0.042	0.042	0.042	0.046	0.042	0.042	0.042	0.041	0.042	0.042	0.042	0.043	0.043	0.043	0.042	0.042	0.408	0.399	0.402	0.400	0.413	0.404	0.396	0.379	0.430	0.482	0.507	0.446	0.518	0.436	0.139	0.127	0.418	0.399	0.405	0.418	0.416	0.405	0.390	0.376	0.408	0.399	0.404	0.404	0.413	0.406	0.372	0.362
02:51:02	37.0	0.042	0.042	0.042	0.042	0.042	0.042	0.042	0.041	0.042	0.042	0.042	0.042	0.043	0.043	0.042	0.042	0.422	0.411	0.418	0.419	0.430	0.423	0.418	0.398	0.442	0.488	0.523	0.464	0.534	0.451	0.172	0.133	0.431	0.414	0.423	0.436	0.433	0.421	0.411	0.399	0.422	0.412	0.420	0.418	0.430	0.420	0.387	0.387
02:57:02	37.0	0.042	0.042	0.042	0.042	0.042	0.042	0.042	0.041	0.042	0.042	0.042	0.042	0.042	0.042	0.042	0.042	0.437	0.425	0.431	0.431	0.443	0.436	0.432	0.416	0.459	0.508	0.543	0.473	0.551	0.465	0.171	0.152	0.446	0.429	0.434	0.447	0.444	0.437	0.427	0.414	0.437	0.428	0.432	0.430	0.443	0.439	0.406	0.407
03:03:02	37.0	0.042	0.042	0.042	0.042	0.042	0.042	0.042	0.041	0.042	0.042	0.042	0.042	0.043	0.043	0.042	0.042	0.452	0.442	0.446	0.445	0.459	0.451	0.447	0.428	0.473	0.524	0.562	0.492	0.565	0.477	0.185	0.164	0.461	0.443	0.450	0.468	0.460	0.451	0.442	0.426	0.450	0.442	0.448	0.446	0.457	0.452	0.426	0.420
03:09:02	37.0	0.042	0.044	0.042	0.042	0.042	0.042	0.042	0.041	0.043	0.042	0.042	0.042	0.043	0.043	0.042	0.042	0.468	0.457	0.458	0.463	0.472	0.466	0.460	0.439	0.489	0.546	0.581	0.509	0.585	0.491	0.200	0.179	0.477	0.458	0.460	0.476	0.474	0.466	0.455	0.441	0.467	0.458	0.462	0.459	0.472	0.467	0.447	0.433
03:15:02	37.0	0.042	0.042	0.042	0.042	0.042	0.042	0.042	0.041	0.042	0.042	0.042	0.042	0.042	0.042	0.042	0.042	0.486	0.473	0.471	0.473	0.484	0.478	0.474	0.452	0.506	0.562	0.597	0.536	0.606	0.504	0.209	0.197	0.494	0.472	0.475	0.490	0.485	0.479	0.468	0.453	0.484	0.471	0.474	0.474	0.483	0.479	0.460	0.445
03:21:02	37.0	0.042	0.046	0.042	0.042	0.042	0.042	0.042	0.041	0.042	0.042	0.042	0.042	0.042	0.042	0.042	0.042	0.503	0.489	0.485	0.489	0.497	0.491	0.487	0.466	0.522	0.578	0.609	0.552	0.621	0.516	0.228	0.217	0.509	0.488	0.489	0.506	0.498	0.491	0.480	0.466	0.500	0.485	0.487	0.487	0.495	0.492	0.477	0.456
03:27:02	37.0	0.042	0.042	0.042	0.042	0.042	0.042	0.042	0.041	0.042	0.042	0.042	0.042	0.043	0.043	0.042	0.042	0.520	0.505	0.502	0.503	0.511	0.505	0.499	0.477	0.541	0.595	0.623	0.562	0.631	0.529	0.246	0.233	0.526	0.506	0.506	0.521	0.512	0.505	0.493	0.477	0.515	0.502	0.503	0.502	0.507	0.506	0.491	0.469
03:33:02	37.0	0.042	0.042	0.042	0.042	0.042	0.042	0.042	0.041	0.042	0.042	0.042	0.042	0.042	0.042	0.042	0.042	0.540	0.521	0.519	0.517	0.525	0.518	0.514	0.490	0.558	0.609	0.632	0.572	0.640	0.543	0.258	0.251	0.545	0.523	0.522	0.535	0.524	0.518	0.505	0.489	0.534	0.519	0.516	0.517	0.519	0.520	0.503	0.480
03:39:02	37.0	0.042	0.042	0.042	0.042	0.042	0.042	0.042	0.041	0.042	0.042	0.042	0.042	0.043	0.043	0.042	0.042	0.556	0.539	0.532	0.529	0.539	0.533	0.527	0.504	0.572	0.621	0.640	0.584	0.649	0.559	0.277	0.270	0.561	0.541	0.539	0.548	0.537	0.532	0.518	0.503	0.551	0.537	0.529	0.530	0.533	0.534	0.514	0.494
03:45:02	37.0	0.042	0.042	0.042	0.042	0.042	0.042	0.042	0.041	0.042	0.042	0.042	0.042	0.042	0.042	0.042	0.042	0.572	0.553	0.546	0.543	0.553	0.546	0.540	0.518	0.586	0.632	0.648	0.593	0.658	0.573	0.292	0.284	0.575	0.554	0.555	0.562	0.551	0.545	0.532	0.516	0.564	0.551	0.544	0.544	0.546	0.547	0.526	0.506
03:51:02	37.0	0.042	0.042	0.042	0.042	0.042	0.042	0.042	0.041	0.042	0.042	0.042	0.042	0.042	0.042	0.042	0.042	0.584	0.563	0.559	0.558	0.567	0.562	0.552	0.533	0.598	0.642	0.655	0.603	0.666	0.585	0.321	0.305	0.589	0.567	0.567	0.575	0.564	0.562	0.545	0.530	0.578	0.563	0.558	0.558	0.561	0.561	0.538	0.521
03:57:02	37.0	0.042	0.042	0.042	0.042	0.042	0.042	0.042	0.041	0.042	0.042	0.042	0.042	0.042	0.042	0.042	0.042	0.595	0.571	0.575	0.574	0.571	0.566	0.561	0.547	0.606	0.649	0.668	0.618	0.666	0.588	0.328	0.347	0.599	0.575	0.576	0.584	0.567	0.562	0.551	0.544	0.588	0.572	0.576	0.570	0.565	0.563	0.544	0.535
04:03:02	37.0	0.042	0.042	0.042	0.042	0.042	0.042	0.042	0.041	0.042	0.042	0.042	0.042	0.042	0.043	0.042	0.042	0.604	0.588	0.581	0.587	0.588	0.579	0.576	0.556	0.616	0.663	0.673	0.620	0.682	0.602	0.355	0.332	0.608	0.590	0.587	0.593	0.590	0.590	0.571	0.555	0.597	0.586	0.585	0.583	0.589	0.585	0.561	0.544
04:09:02	37.0	0.042	0.042	0.042	0.043	0.042	0.042	0.042	0.041	0.042	0.042	0.042	0.042	0.042	0.042	0.042	0.042	0.613	0.600	0.591	0.596	0.597	0.589	0.586	0.565	0.625	0.672	0.679	0.627	0.689	0.611	0.358	0.351	0.617	0.601	0.596	0.605	0.599	0.600	0.582	0.564	0.606	0.598	0.596	0.594	0.597	0.595	0.576	0.553
04:15:02	37.0	0.042	0.042	0.042	0.042	0.042	0.042	0.042	0.041	0.042	0.042	0.042	0.042	0.042	0.042	0.042	0.042	0.621	0.612	0.601	0.606	0.603	0.597	0.593	0.574	0.632	0.681	0.688	0.635	0.696	0.617	0.367	0.369	0.625	0.612	0.607	0.615	0.608	0.609	0.589	0.572	0.614	0.610	0.606	0.604	0.606	0.604	0.587	0.561
04:21:02	37.0	0.042	0.042	0.042	0.042	0.042	0.042	0.042	0.041	0.042	0.042	0.042	0.042	0.042	0.042	0.042	0.042	0.628	0.622	0.612	0.612	0.610	0.605	0.601	0.582	0.639	0.686	0.698	0.645	0.703	0.625	0.387	0.377	0.632	0.622	0.616	0.622	0.618	0.615	0.595	0.580	0.621	0.621	0.612	0.613	0.615	0.611	0.597	0.568
04:27:02	37.0	0.042	0.042	0.042	0.042	0.042	0.042	0.042	0.041	0.042	0.042	0.042	0.042	0.043	0.043	0.042	0.042	0.637	0.631	0.624	0.617	0.619	0.614	0.610	0.591	0.648	0.693	0.707	0.651	0.709	0.633	0.408	0.401	0.641	0.632	0.624	0.630	0.623	0.622	0.603	0.589	0.629	0.630	0.618	0.621	0.623	0.618	0.605	0.577
04:33:02	37.0	0.042	0.042	0.042	0.042	0.042	0.042	0.042	0.041	0.042	0.042	0.042	0.042	0.042	0.042	0.042	0.042	0.645	0.640	0.632	0.625	0.629	0.625	0.618	0.604	0.657	0.700	0.716	0.661	0.716	0.643	0.411	0.414	0.648	0.642	0.634	0.637	0.634	0.631	0.610	0.599	0.638	0.638	0.625	0.626	0.632	0.626	0.613	0.589
04:39:02	37.0	0.042	0.042	0.042	0.042	0.042	0.042	0.042	0.041	0.042	0.042	0.042	0.042	0.042	0.042	0.042	0.042	0.652	0.649	0.642	0.633	0.637	0.634	0.628	0.613	0.665	0.708	0.724	0.671	0.722	0.650	0.424	0.431	0.657	0.651	0.643	0.645	0.644	0.636	0.620	0.610	0.646	0.647	0.635	0.634	0.640	0.634	0.621	0.599
04:45:02	37.0	0.042	0.042	0.042	0.042	0.042	0.042	0.042	0.041	0.042	0.042	0.042	0.042	0.043	0.043	0.042	0.042	0.657	0.658	0.652	0.643	0.644	0.642	0.637	0.622	0.668	0.716	0.733	0.681	0.730	0.657	0.440	0.422	0.663	0.660	0.653	0.653	0.650	0.644	0.630	0.620	0.653	0.656	0.644	0.643	0.646	0.644	0.627	0.608
04:51:02	37.0	0.042	0.042	0.042	0.042	0.042	0.042	0.042	0.041	0.042	0.042	0.042	0.042	0.043	0.043	0.042	0.042	0.660	0.666	0.660	0.652	0.650	0.647	0.642	0.629	0.673	0.724	0.739	0.691	0.738	0.664	0.454	0.453	0.666	0.668	0.661	0.659	0.657	0.650	0.636	0.628	0.657	0.664	0.654	0.650	0.654	0.649	0.633	0.617
04:57:02	37.0	0.042	0.042	0.042	0.042	0.042	0.042	0.042	0.041	0.042	0.042	0.042	0.042	0.042	0.042	0.042	0.042	0.667	0.672	0.669	0.661	0.656	0.652	0.649	0.637	0.679	0.730	0.746	0.699	0.745	0.671	0.465	0.454	0.672	0.675	0.669	0.666	0.663	0.656	0.642	0.636	0.662	0.671	0.663	0.656	0.659	0.655	0.640	0.624
05:03:02	37.1	0.042	0.042	0.042	0.042	0.042	0.042	0.042	0.041	0.042	0.042	0.044	0.042	0.043	0.043	0.042	0.042	0.672	0.677	0.676	0.670	0.662	0.659	0.654	0.644	0.684	0.734	0.751	0.707	0.751	0.677	0.467	0.479	0.677	0.680	0.677	0.676	0.668	0.662	0.650	0.643	0.666	0.677	0.672	0.663	0.664	0.662	0.647	0.630
05:09:02	37.0	0.042	0.042	0.042	0.043	0.042	0.042	0.042	0.041	0.042	0.042	0.042	0.042	0.042	0.043	0.042	0.042	0.677	0.686	0.682	0.677	0.668	0.666	0.662	0.652	0.689	0.740	0.755	0.713	0.755	0.682	0.488	0.492	0.683	0.688	0.684	0.683	0.674	0.667	0.655	0.649	0.672	0.684	0.680	0.671	0.670	0.667	0.654	0.637
05:15:02	37.0	0.042	0.042	0.042	0.042	0.042	0.042	0.042	0.041	0.042	0.042	0.043	0.042	0.042	0.042	0.042	0.042	0.683	0.698	0.691	0.686	0.677	0.674	0.670	0.657	0.693	0.745	0.761	0.720	0.760	0.689	0.487	0.495	0.687	0.694	0.692	0.692	0.680	0.674	0.661	0.657	0.677	0.690	0.688	0.679	0.676	0.674	0.661	0.643
05:21:02	37.0	0.042	0.042	0.042	0.042	0.042	0.042	0.042	0.041	0.042	0.042	0.042	0.042	0.042	0.042	0.042	0.042	0.687	0.698	0.699	0.695	0.683	0.682	0.677	0.662	0.697	0.751	0.766	0.725	0.763	0.696	0.498	0.522	0.691	0.701	0.701	0.700	0.683	0.680	0.669	0.659	0.681	0.697	0.695	0.687	0.680	0.680	0.670	0.646
05:27:02	37.0	0.042	0.042	0.042	0.042	0.042	0.042	0.042	0.041	0.042	0.042	0.042	0.042	0.042	0.042	0.042	0.042	0.690	0.706	0.705	0.703	0.691	0.690	0.685	0.667	0.700	0.755	0.769	0.730	0.768	0.704	0.508	0.516	0.695	0.707	0.707	0.710	0.689	0.685	0.675	0.664	0.685	0.702	0.704	0.696	0.685	0.686	0.678	0.651
05:33:02	37.0	0.042	0.042	0.042	0.043	0.042	0.042	0.042	0.041	0.042	0.042	0.042	0.042	0.042	0.042	0.042	0.042	0.694	0.713	0.712	0.711	0.701	0.699	0.691	0.675	0.703	0.760	0.773	0.736	0.772	0.713	0.513	0.538	0.698	0.712	0.715	0.718	0.697	0.692	0.681	0.670	0.688	0.708	0.711	0.705	0.692	0.694	0.687	0.657
05:39:02	37.0	0.042	0.042	0.042	0.042	0.042	0.042	0.042	0.041	0.042	0.042	0.044	0.042	0.042	0.042	0.042	0.042	0.697	0.718	0.718	0.718	0.709	0.707	0.700	0.680	0.706	0.764	0.777	0.740	0.776	0.720	0.536	0.536	0.701	0.718	0.720	0.725	0.706	0.699	0.688	0.676	0.691	0.713	0.718	0.713	0.702	0.702	0.694	0.662
05:45:02	37.0	0.042	0.042	0.042	0.042	0.042	0.042	0.042	0.041	0.042	0.042	0.042	0.043	0.042	0.042	0.042	0.042	0.698	0.722	0.723	0.724	0.716	0.715	0.709	0.684	0.709	0.768	0.781	0.744	0.780	0.726	0.546	0.532	0.704	0.723	0.725	0.731	0.714	0.710	0.698	0.681	0.693	0.717	0.724	0.721	0.711	0.712	0.702	0.666
05:51:02	37.0	0.042	0.042	0.042	0.042	0.042	0.042	0.042	0.041	0.042	0.042	0.042	0.042	0.042	0.042	0.042	0.042	0.700	0.728	0.727	0.730	0.722	0.721	0.715	0.688	0.710	0.773	0.787	0.748	0.783	0.730	0.550	0.552	0.706	0.728	0.730	0.737	0.720	0.717	0.706	0.685	0.695	0.721	0.730	0.726	0.719	0.719	0.709	0.671
05:57:02	37.0	0.042	0.042	0.042	0.043	0.042	0.042	0.042	0.041	0.042	0.042	0.043	0.042	0.043	0.043	0.042	0.042	0.702	0.732	0.732	0.734	0.728	0.727	0.722	0.692	0.712	0.777	0.792	0.753	0.787	0.735	0.555	0.567	0.708	0.732	0.735	0.742	0.726	0.724	0.713	0.690	0.697	0.727	0.734	0.732	0.724	0.725	0.716	0.675
06:03:02	37.0	0.042	0.042	0.042	0.042	0.042	0.042	0.042	0.041	0.042	0.042	0.042	0.042	0.042	0.042	0.042	0.042	0.702	0.736	0.736	0.738	0.733	0.732	0.726	0.697	0.713	0.780	0.797	0.757	0.790	0.740	0.571	0.577	0.710	0.736	0.739	0.747	0.732	0.730	0.718	0.694	0.699	0.730	0.739	0.738	0.730	0.732	0.724	0.679
06:09:02	37.0	0.041	0.042	0.042	0.042	0.042	0.042	0.042	0.041	0.042	0.042	0.042	0.043	0.042	0.042	0.042	0.042	0.704	0.740	0.742	0.743	0.738	0.737	0.731	0.702	0.714	0.784	0.802	0.761	0.794	0.744	0.584	0.587	0.711	0.740	0.743	0.752	0.738	0.735	0.723	0.698	0.700	0.735	0.743	0.742	0.735	0.736	0.730	0.683
06:15:02	37.0	0.041	0.042	0.042	0.042	0.042	0.042	0.042	0.041	0.042	0.042	0.042	0.042	0.042	0.042	0.042	0.042	0.703	0.745	0.747	0.746	0.742	0.741	0.736	0.706	0.715	0.787	0.807	0.765	0.798	0.748	0.583	0.603	0.712	0.744	0.747	0.756	0.744	0.740	0.727	0.702	0.701	0.738	0.747	0.747	0.740	0.742	0.735	0.686
06:21:02	37.0	0.041	0.042	0.042	0.042	0.042	0.042	0.042	0.041	0.042	0.042	0.044	0.043	0.044	0.042	0.042	0.042	0.704	0.749	0.752	0.750	0.746	0.745	0.739	0.710	0.716	0.790	0.811	0.769	0.801	0.752	0.587	0.608	0.712	0.747	0.752	0.761	0.748	0.746	0.731	0.706	0.702	0.741	0.750	0.751	0.745	0.746	0.741	0.689
06:27:02	37.1	0.041	0.042	0.042	0.042	0.042	0.042	0.042	0.041	0.042	0.042	0.042	0.043	0.042	0.042	0.042	0.042	0.703	0.751	0.757	0.754	0.750	0.749	0.743	0.713	0.715	0.793	0.815	0.774	0.805	0.755	0.596	0.621	0.712	0.751	0.756	0.765	0.752	0.748	0.734	0.708	0.703	0.746	0.754	0.755	0.748	0.750	0.746	0.692
06:33:02	37.1	0.041	0.042	0.042	0.045	0.042	0.042	0.042	0.041	0.042	0.042	0.044	0.042	0.042	0.042	0.042	0.042	0.703	0.755	0.761	0.758	0.754	0.753	0.746	0.717	0.715	0.797	0.820	0.778	0.809	0.759	0.609	0.631	0.713	0.754	0.762	0.769	0.758	0.754	0.739	0.712	0.702	0.749	0.759	0.760	0.754	0.754	0.751	0.696
06:39:02	37.1	0.041	0.042	0.042	0.046	0.042	0.042	0.041	0.041	0.042	0.042	0.042	0.042	0.042	0.042	0.042	0.042	0.701	0.757	0.766	0.762	0.758	0.756	0.750	0.720	0.714	0.800	0.824	0.783	0.812	0.763	0.609	0.635	0.712	0.758	0.765	0.772	0.761	0.758	0.742	0.715	0.702	0.753	0.763	0.763	0.757	0.757	0.754	0.698
06:45:02	37.0	0.041	0.042	0.042	0.042	0.042	0.042	0.042	0.041	0.042	0.042	0.042	0.042	0.042	0.042	0.042	0.042	0.698	0.761	0.771	0.767	0.762	0.760	0.754	0.723	0.712	0.803	0.828	0.788	0.816	0.767	0.617	0.628	0.711	0.761	0.771	0.777	0.766	0.761	0.745	0.718	0.700	0.756	0.768	0.767	0.761	0.761	0.758	0.701
06:51:02	37.0	0.041	0.042	0.042	0.045	0.042	0.042	0.042	0.041	0.042	0.042	0.042	0.042	0.042	0.042	0.042	0.042	0.695	0.764	0.775	0.772	0.765	0.763	0.757	0.727	0.712	0.805	0.832	0.793	0.819	0.770	0.618	0.633	0.710	0.765	0.775	0.780	0.770	0.765	0.749	0.721	0.697	0.759	0.772	0.770	0.766	0.766	0.761	0.703
06:57:02	37.0	0.041	0.042	0.042	0.042	0.042	0.042	0.042	0.041	0.042	0.042	0.042	0.042	0.042	0.042	0.042	0.042	0.692	0.767	0.779	0.776	0.768	0.767	0.760	0.730	0.708	0.809	0.836	0.797	0.823	0.774	0.629	0.637	0.707	0.767	0.779	0.783	0.774	0.769	0.752	0.724	0.694	0.762	0.776	0.774	0.769	0.769	0.764	0.706
07:03:02	37.0	0.041	0.042	0.042	0.042	0.042	0.042	0.041	0.041	0.042	0.042	0.042	0.042	0.042	0.042	0.042	0.042	0.688	0.768	0.783	0.781	0.773	0.770	0.763	0.733	0.706	0.811	0.839	0.802	0.826	0.778	0.632	0.639	0.704	0.772	0.783	0.787	0.778	0.773	0.755	0.727	0.692	0.765	0.781	0.777	0.774	0.772	0.767	0.709
07:09:02	37.0	0.041	0.042	0.042	0.042	0.042	0.042	0.041	0.041	0.041	0.042	0.042	0.042	0.042	0.042	0.042	0.042	0.683	0.771	0.787	0.786	0.777	0.774	0.767	0.737	0.701	0.814	0.843	0.806	0.830	0.782	0.635	0.648	0.700	0.774	0.787	0.792	0.781	0.777	0.759	0.730	0.688	0.768	0.785	0.781	0.777	0.777	0.770	0.711
07:15:02	37.0	0.041	0.042	0.042	0.042	0.042	0.042	0.041	0.041	0.042	0.042	0.042	0.042	0.042	0.042	0.042	0.042	0.678	0.775	0.791	0.789	0.782	0.779	0.771	0.740	0.698	0.816	0.847	0.810	0.833	0.785	0.644	0.652	0.695	0.777	0.791	0.796	0.785	0.780	0.762	0.733	0.683	0.770	0.789	0.785	0.780	0.780	0.772	0.714
07:21:02	37.0	0.041	0.041	0.042	0.042	0.042	0.042	0.041	0.041	0.041	0.042	0.043	0.042	0.042	0.042	0.042	0.042	0.672	0.778	0.795	0.793	0.786	0.783	0.775	0.743	0.690	0.819	0.850	0.814	0.838	0.788	0.646	0.650	0.689	0.780	0.795	0.800	0.788	0.785	0.765	0.736	0.678	0.773	0.793	0.790	0.784	0.784	0.776	0.716
07:27:02	37.0	0.041	0.041	0.042	0.042	0.042	0.042	0.041	0.041	0.041	0.042	0.042	0.042	0.042	0.042	0.042	0.042	0.662	0.781	0.799	0.798	0.790	0.787	0.779	0.746	0.685	0.821	0.855	0.819	0.842	0.791	0.658	0.665	0.684	0.782	0.799	0.805	0.792	0.787	0.769	0.738	0.671	0.776	0.797	0.795	0.787	0.787	0.778	0.718
07:33:02	37.0	0.041	0.042	0.042	0.043	0.042	0.042	0.041	0.041	0.041	0.042	0.043	0.042	0.042	0.042	0.042	0.042	0.656	0.783	0.802	0.802	0.794	0.791	0.783	0.749	0.679	0.823	0.858	0.823	0.845	0.794	0.658	0.662	0.678	0.784	0.803	0.809	0.794	0.791	0.772	0.740	0.665	0.779	0.801	0.799	0.790	0.790	0.782	0.721
07:39:02	37.0	0.041	0.042	0.042	0.045	0.042	0.042	0.042	0.041	0.041	0.042	0.042	0.042	0.042	0.042	0.042	0.042	0.648	0.786	0.806	0.807	0.798	0.795	0.787	0.752	0.673	0.826	0.862	0.827	0.849	0.798	0.664	0.670	0.670	0.788	0.807	0.813	0.797	0.794	0.776	0.743	0.657	0.782	0.805	0.803	0.793	0.793	0.786	0.724
07:45:02	37.0	0.041	0.041	0.042	0.042	0.042	0.042	0.041	0.041	0.041	0.042	0.043	0.042	0.043	0.042	0.042	0.042	0.639	0.807	0.810	0.810	0.802	0.800	0.791	0.755	0.663	0.829	0.865	0.831	0.852	0.802	0.667	0.664	0.662	0.790	0.810	0.817	0.802	0.797	0.781	0.745	0.650	0.784	0.809	0.807	0.797	0.796	0.789	0.725
07:51:02	37.1	0.041	0.041	0.042	0.043	0.042	0.042	0.041	0.041	0.041	0.042	0.042	0.042	0.042	0.042	0.042	0.042	0.630	0.792	0.814	0.815	0.805	0.803	0.795	0.756	0.656	0.832	0.868	0.834	0.856	0.806	0.679	0.669	0.654	0.793	0.814	0.821	0.806	0.801	0.784	0.746	0.641	0.786	0.813	0.811	0.800	0.800	0.793	0.727
07:57:02	37.0	0.041	0.041	0.042	0.042	0.042	0.042	0.041	0.041	0.041	0.042	0.042	0.042	0.042	0.042	0.042	0.042	0.622	0.793	0.816	0.819	0.809	0.807	0.798	0.759	0.646	0.834	0.871	0.838	0.860	0.810	0.679	0.659	0.645	0.796	0.817	0.825	0.810	0.804	0.788	0.749	0.632	0.789	0.816	0.816	0.804	0.803	0.796	0.730
08:03:02	37.0	0.040	0.041	0.042	0.042	0.042	0.042	0.041	0.041	0.041	0.042	0.042	0.042	0.042	0.042	0.042	0.042	0.612	0.795	0.821	0.823	0.813	0.811	0.802	0.761	0.639	0.836	0.875	0.843	0.863	0.814	0.689	0.656	0.636	0.798	0.821	0.829	0.813	0.807	0.791	0.752	0.623	0.792	0.820	0.820	0.809	0.807	0.799	0.731
08:09:02	37.0	0.040	0.041	0.041	0.042	0.042	0.042	0.041	0.041	0.041	0.042	0.042	0.042	0.042	0.042	0.042	0.042	0.601	0.797	0.823	0.826	0.817	0.815	0.806	0.763	0.627	0.837	0.878	0.846	0.866	0.817	0.684	0.666	0.625	0.800	0.824	0.833	0.818	0.811	0.795	0.754	0.612	0.794	0.823	0.823	0.812	0.811	0.802	0.733
08:15:02	37.0	0.040	0.041	0.041	0.042	0.042	0.042	0.041	0.041	0.041	0.042	0.042	0.042	0.042	0.042	0.042	0.042	0.591	0.801	0.826	0.830	0.820	0.819	0.809	0.766	0.620	0.839	0.881	0.850	0.870	0.822	0.690	0.661	0.615	0.804	0.828	0.837	0.821	0.815	0.798	0.756	0.602	0.797	0.827	0.827	0.817	0.815	0.806	0.735
08:21:02	37.0	0.040	0.041	0.041	0.042	0.041	0.042	0.041	0.041	0.041	0.042	0.042	0.042	0.042	0.042	0.042	0.042	0.579	0.801	0.830	0.834	0.825	0.823	0.813	0.768	0.607	0.842	0.884	0.853	0.873	0.825	0.694	0.667	0.604	0.806	0.831	0.841	0.825	0.819	0.802	0.758	0.592	0.799	0.830	0.831	0.820	0.819	0.809	0.737
08:27:02	37.0	0.040	0.041	0.042	0.042	0.042	0.042	0.041	0.041	0.041	0.042	0.042	0.042	0.043	0.042	0.042	0.042	0.567	0.805	0.833	0.837	0.828	0.827	0.816	0.771	0.595	0.843	0.887	0.857	0.877	0.829	0.701	0.671	0.593	0.808	0.835	0.844	0.828	0.822	0.806	0.760	0.579	0.802	0.835	0.835	0.824	0.823	0.813	0.739
08:33:02	37.0	0.040	0.041	0.041	0.042	0.041	0.042	0.041	0.041	0.041	0.042	0.042	0.042	0.042	0.042	0.042	0.042	0.555	0.805	0.836	0.841	0.832	0.830	0.820	0.774	0.582	0.845	0.891	0.860	0.880	0.832	0.701	0.659	0.582	0.810	0.838	0.848	0.833	0.827	0.809	0.761	0.565	0.803	0.838	0.838	0.827	0.826	0.816	0.740
08:39:02	37.0	0.040	0.041	0.041	0.042	0.042	0.042	0.041	0.041	0.041	0.042	0.042	0.042	0.042	0.042	0.042	0.042	0.542	0.812	0.839	0.844	0.835	0.834	0.823	0.775	0.570	0.845	0.893	0.865	0.884	0.837	0.698	0.660	0.570	0.811	0.842	0.852	0.836	0.830	0.813	0.764	0.553	0.805	0.841	0.842	0.831	0.829	0.819	0.740
08:45:02	37.0	0.040	0.041	0.041	0.042	0.041	0.042	0.041	0.041	0.041	0.042	0.042	0.042	0.042	0.042	0.042	0.042	0.527	0.814	0.843	0.848	0.840	0.837	0.828	0.777	0.554	0.846	0.896	0.868	0.887	0.840	0.702	0.660	0.556	0.813	0.845	0.856	0.840	0.833	0.816	0.765	0.541	0.806	0.845	0.846	0.835	0.833	0.821	0.741
08:51:02	37.0	0.040	0.041	0.041	0.042	0.042	0.042	0.041	0.041	0.041	0.042	0.042	0.042	0.042	0.042	0.042	0.042	0.515	0.806	0.845	0.852	0.843	0.841	0.831	0.779	0.543	0.846	0.899	0.872	0.890	0.844	0.711	0.658	0.543	0.815	0.847	0.860	0.844	0.837	0.819	0.767	0.527	0.808	0.848	0.850	0.838	0.836	0.825	0.743
08:57:02	37.0	0.040	0.041	0.041	0.041	0.041	0.041	0.041	0.041	0.041	0.042	0.042	0.042	0.042	0.042	0.042	0.042	0.499	0.805	0.848	0.855	0.847	0.845	0.834	0.781	0.530	0.847	0.902	0.876	0.894	0.847	0.707	0.666	0.530	0.814	0.850	0.864	0.847	0.841	0.822	0.768	0.513	0.809	0.850	0.854	0.842	0.840	0.827	0.744
09:03:02	37.0	0.039	0.041	0.041	0.041	0.041	0.041	0.041	0.041	0.041	0.042	0.043	0.042	0.042	0.042	0.042	0.042	0.482	0.804	0.851	0.859	0.851	0.849	0.838	0.782	0.514	0.846	0.904	0.880	0.897	0.851	0.708	0.659	0.514	0.816	0.853	0.867	0.851	0.844	0.826	0.770	0.498	0.810	0.854	0.858	0.845	0.844	0.830	0.744
09:09:02	37.0	0.039	0.041	0.041	0.041	0.041	0.041	0.041	0.041	0.040	0.042	0.042	0.042	0.042	0.042	0.042	0.042	0.466	0.803	0.854	0.862	0.854	0.853	0.841	0.783	0.501	0.847	0.906	0.883	0.900	0.855	0.710	0.658	0.501	0.817	0.857	0.871	0.854	0.847	0.829	0.770	0.481	0.811	0.858	0.862	0.849	0.846	0.833	0.745
09:15:02	37.0	0.039	0.041	0.041	0.041	0.041	0.041	0.041	0.041	0.041	0.042	0.042	0.042	0.042	0.042	0.042	0.042	0.449	0.802	0.857	0.866	0.858	0.857	0.846	0.783	0.484	0.846	0.909	0.887	0.904	0.858	0.719	0.655	0.484	0.818	0.861	0.874	0.858	0.851	0.832	0.772	0.466	0.812	0.861	0.865	0.852	0.850	0.836	0.745
09:21:02	37.0	0.039	0.041	0.041	0.041	0.041	0.041	0.041	0.041	0.040	0.042	0.042	0.042	0.042	0.042	0.042	0.042	0.430	0.799	0.860	0.869	0.861	0.860	0.848	0.786	0.468	0.844	0.912	0.891	0.907	0.862	0.717	0.654	0.469	0.818	0.863	0.878	0.861	0.855	0.835	0.773	0.450	0.812	0.864	0.869	0.856	0.853	0.839	0.744
09:27:02	37.0	0.039	0.041	0.041	0.041	0.041	0.041	0.041	0.041	0.040	0.041	0.042	0.042	0.042	0.042	0.041	0.042	0.412	0.796	0.863	0.872	0.865	0.864	0.852	0.787	0.450	0.843	0.914	0.895	0.911	0.865	0.721	0.654	0.453	0.817	0.866	0.882	0.865	0.858	0.839	0.774	0.433	0.813	0.867	0.873	0.859	0.857	0.843	0.744
09:33:02	37.0	0.038	0.041	0.041	0.041	0.041	0.041	0.041	0.040	0.040	0.041	0.042	0.042	0.043	0.042	0.042	0.042	0.392	0.795	0.865	0.876	0.868	0.867	0.856	0.787	0.433	0.840	0.917	0.899	0.915	0.868	0.720	0.656	0.434	0.817	0.870	0.885	0.869	0.862	0.842	0.774	0.417	0.813	0.871	0.877	0.863	0.860	0.844	0.743
09:39:02	37.0	0.038	0.041	0.041	0.041	0.041	0.041	0.041	0.040	0.040	0.041	0.042	0.042	0.042	0.042	0.042	0.042	0.373	0.793	0.867	0.879	0.873	0.871	0.860	0.788	0.413	0.838	0.919	0.904	0.918	0.873	0.721	0.660	0.416	0.816	0.872	0.889	0.872	0.865	0.846	0.775	0.397	0.812	0.874	0.881	0.867	0.864	0.847	0.742
09:45:02	37.0	0.038	0.040	0.041	0.041	0.041	0.041	0.041	0.040	0.040	0.041	0.042	0.042	0.042	0.042	0.041	0.042	0.350	0.789	0.869	0.881	0.876	0.874	0.863	0.788	0.392	0.834	0.922	0.910	0.921	0.876	0.721	0.652	0.399	0.815	0.875	0.893	0.876	0.868	0.849	0.775	0.378	0.812	0.877	0.885	0.870	0.867	0.851	0.740
09:51:02	37.0	0.038	0.040	0.041	0.041	0.041	0.041	0.041	0.040	0.040	0.041	0.042	0.042	0.042	0.042	0.041	0.042	0.330	0.784	0.870	0.885	0.880	0.879	0.867	0.788	0.372	0.832	0.926	0.914	0.925	0.879	0.721	0.657	0.378	0.813	0.878	0.897	0.879	0.872	0.852	0.775	0.359	0.810	0.879	0.889	0.873	0.871	0.853	0.739
09:57:02	37.0	0.038	0.040	0.041	0.041	0.041	0.041	0.041	0.040	0.040	0.041	0.043	0.042	0.042	0.042	0.042	0.042	0.307	0.779	0.872	0.887	0.883	0.883	0.870	0.788	0.353	0.829	0.929	0.917	0.928	0.883	0.735	0.652	0.357	0.810	0.880	0.901	0.883	0.875	0.855	0.775	0.338	0.806	0.882	0.893	0.878	0.874	0.857	0.737
10:03:02	37.0	0.038	0.040	0.041	0.041	0.041	0.041	0.041	0.040	0.040	0.041	0.042	0.042	0.042	0.042	0.041	0.042	0.283	0.773	0.873	0.890	0.888	0.886	0.873	0.788	0.331	0.825	0.932	0.920	0.932	0.886	0.728	0.653	0.337	0.807	0.883	0.905	0.887	0.879	0.859	0.774	0.317	0.803	0.885	0.897	0.880	0.877	0.859	0.734
[truncated: 48 more columns]
