# Supplementary material for: NT-CRISPR, combining natural transformation and CRISPR-Cas9 counterselection for markerless and scarless genome editing in Vibrio natriegens
Source: Commun Biol. 2022 Mar 25;5:265. doi: 10.1038/s42003-022-03150-0 (PMC8956659; doi:10.1038/s42003-022-03150-0)
Supplement: Supplementary file 5 — Supplementary Data 2 [file 42003_2022_3150_MOESM5_ESM.zip › Platereader/21-01-16 CRISPR killing pST_113-116 post induction OD day2.xlsx]

## Sheet: Sheet1
Time	T° 600	A1	B1	C1	D1	E1	F1	G1	H1	A2	B2	C2	D2	E2	F2	G2	H2	A3	B3	C3	D3	E3	F3	G3	H3	A4	B4	C4	D4	E4	F4	G4	H4	A5	B5	C5	D5	E5	F5	G5	H5	A6	B6	C6	D6	E6	F6	G6	H6
00:03:02	37.0	0.042	0.042	0.042	0.041	0.041	0.041	0.041	0.041	0.042	0.042	0.042	0.042	0.042	0.041	0.041	0.041	0.050	0.049	0.048	0.047	0.051	0.048	0.049	0.048	0.050	0.048	0.047	0.048	0.051	0.049	0.048	0.046	0.052	0.049	0.048	0.048	0.051	0.049	0.048	0.047	0.052	0.049	0.050	0.048	0.052	0.049	0.048	0.049
00:09:02	37.0	0.041	0.042	0.042	0.041	0.042	0.041	0.041	0.042	0.042	0.042	0.042	0.042	0.042	0.041	0.041	0.041	0.051	0.050	0.049	0.047	0.052	0.049	0.050	0.048	0.051	0.049	0.048	0.048	0.052	0.050	0.049	0.047	0.053	0.051	0.049	0.049	0.052	0.051	0.049	0.048	0.054	0.050	0.051	0.050	0.053	0.051	0.050	0.050
00:15:02	37.0	0.042	0.042	0.041	0.041	0.041	0.041	0.041	0.041	0.042	0.042	0.042	0.042	0.042	0.041	0.041	0.042	0.053	0.051	0.050	0.048	0.054	0.051	0.052	0.050	0.053	0.050	0.049	0.050	0.054	0.051	0.050	0.049	0.055	0.052	0.050	0.050	0.054	0.052	0.051	0.049	0.056	0.052	0.053	0.051	0.056	0.052	0.051	0.052
00:21:02	37.0	0.042	0.042	0.041	0.041	0.041	0.043	0.041	0.041	0.041	0.041	0.042	0.041	0.042	0.043	0.041	0.042	0.055	0.053	0.052	0.050	0.056	0.053	0.054	0.051	0.055	0.051	0.051	0.051	0.056	0.053	0.052	0.050	0.057	0.054	0.052	0.052	0.057	0.054	0.053	0.051	0.058	0.054	0.055	0.053	0.059	0.055	0.054	0.053
00:27:02	37.1	0.042	0.042	0.041	0.041	0.041	0.044	0.041	0.041	0.041	0.042	0.042	0.042	0.042	0.042	0.041	0.042	0.058	0.056	0.054	0.052	0.059	0.056	0.057	0.054	0.057	0.053	0.052	0.053	0.060	0.056	0.054	0.053	0.060	0.056	0.054	0.055	0.060	0.058	0.055	0.054	0.062	0.057	0.057	0.055	0.063	0.058	0.057	0.055
00:33:02	37.0	0.042	0.042	0.041	0.041	0.041	0.041	0.041	0.041	0.042	0.042	0.042	0.043	0.042	0.041	0.041	0.041	0.061	0.059	0.057	0.054	0.063	0.058	0.060	0.057	0.060	0.055	0.055	0.055	0.064	0.059	0.056	0.056	0.064	0.059	0.057	0.057	0.066	0.062	0.058	0.057	0.066	0.060	0.060	0.058	0.069	0.062	0.061	0.059
00:39:02	37.1	0.042	0.042	0.041	0.041	0.042	0.041	0.041	0.041	0.041	0.042	0.042	0.042	0.042	0.041	0.041	0.042	0.066	0.062	0.060	0.057	0.069	0.063	0.065	0.060	0.064	0.058	0.057	0.058	0.070	0.063	0.060	0.059	0.068	0.063	0.060	0.060	0.072	0.067	0.063	0.061	0.071	0.064	0.064	0.061	0.077	0.068	0.066	0.063
00:45:02	37.0	0.042	0.042	0.041	0.042	0.041	0.041	0.041	0.041	0.041	0.042	0.042	0.042	0.042	0.041	0.041	0.042	0.071	0.066	0.064	0.060	0.076	0.068	0.071	0.065	0.069	0.062	0.061	0.062	0.078	0.069	0.065	0.064	0.073	0.068	0.064	0.064	0.081	0.074	0.069	0.066	0.078	0.069	0.068	0.065	0.085	0.075	0.073	0.068
00:51:02	37.0	0.041	0.042	0.042	0.041	0.041	0.043	0.041	0.041	0.041	0.042	0.042	0.042	0.042	0.041	0.041	0.042	0.079	0.072	0.069	0.064	0.084	0.076	0.079	0.071	0.075	0.066	0.065	0.067	0.085	0.077	0.071	0.070	0.080	0.073	0.070	0.070	0.088	0.083	0.076	0.072	0.086	0.074	0.073	0.070	0.095	0.084	0.081	0.075
00:57:02	37.0	0.041	0.042	0.041	0.041	0.041	0.041	0.041	0.040	0.041	0.041	0.042	0.042	0.042	0.041	0.041	0.041	0.084	0.078	0.076	0.070	0.092	0.082	0.086	0.079	0.082	0.071	0.070	0.072	0.095	0.084	0.079	0.078	0.086	0.079	0.076	0.076	0.099	0.091	0.083	0.080	0.092	0.082	0.078	0.074	0.109	0.093	0.090	0.081
01:03:02	37.0	0.042	0.042	0.041	0.041	0.041	0.041	0.041	0.042	0.041	0.042	0.042	0.044	0.042	0.041	0.041	0.042	0.093	0.084	0.083	0.076	0.104	0.091	0.098	0.086	0.089	0.079	0.076	0.080	0.108	0.093	0.086	0.086	0.094	0.086	0.083	0.083	0.113	0.103	0.094	0.089	0.103	0.089	0.082	0.078	0.123	0.105	0.103	0.092
01:09:02	37.0	0.041	0.042	0.041	0.041	0.042	0.041	0.041	0.042	0.041	0.042	0.041	0.042	0.042	0.041	0.041	0.041	0.104	0.093	0.091	0.083	0.118	0.103	0.111	0.097	0.099	0.085	0.082	0.086	0.123	0.106	0.097	0.096	0.104	0.094	0.091	0.091	0.128	0.117	0.106	0.101	0.115	0.098	0.086	0.082	0.140	0.119	0.117	0.103
01:15:02	37.0	0.041	0.042	0.041	0.041	0.042	0.041	0.041	0.041	0.041	0.041	0.042	0.043	0.042	0.041	0.041	0.042	0.117	0.103	0.101	0.091	0.135	0.117	0.127	0.110	0.111	0.093	0.091	0.096	0.140	0.121	0.111	0.110	0.116	0.104	0.102	0.102	0.147	0.135	0.121	0.114	0.130	0.111	0.092	0.086	0.158	0.136	0.134	0.118
01:21:02	37.0	0.041	0.042	0.042	0.041	0.041	0.041	0.041	0.041	0.041	0.042	0.042	0.045	0.042	0.041	0.041	0.042	0.132	0.117	0.115	0.103	0.153	0.133	0.144	0.126	0.125	0.104	0.102	0.107	0.158	0.136	0.126	0.125	0.130	0.117	0.115	0.115	0.166	0.153	0.138	0.131	0.146	0.124	0.097	0.091	0.180	0.154	0.152	0.135
01:27:02	37.0	0.042	0.042	0.042	0.041	0.042	0.041	0.041	0.040	0.041	0.042	0.042	0.044	0.042	0.041	0.041	0.042	0.148	0.131	0.129	0.115	0.173	0.151	0.163	0.143	0.139	0.117	0.114	0.121	0.179	0.155	0.144	0.143	0.144	0.131	0.129	0.129	0.188	0.174	0.156	0.152	0.163	0.139	0.102	0.096	0.207	0.175	0.172	0.154
01:33:02	37.0	0.041	0.042	0.041	0.041	0.042	0.041	0.041	0.040	0.044	0.042	0.042	0.042	0.042	0.041	0.041	0.041	0.163	0.146	0.145	0.130	0.196	0.171	0.184	0.162	0.153	0.132	0.128	0.136	0.204	0.175	0.162	0.161	0.160	0.148	0.146	0.145	0.216	0.196	0.177	0.172	0.180	0.156	0.108	0.101	0.231	0.197	0.195	0.174
01:39:02	37.0	0.041	0.042	0.041	0.041	0.042	0.041	0.041	0.041	0.043	0.042	0.042	0.043	0.042	0.041	0.041	0.041	0.182	0.165	0.163	0.146	0.224	0.192	0.207	0.183	0.172	0.147	0.144	0.153	0.232	0.198	0.184	0.183	0.175	0.168	0.165	0.163	0.241	0.225	0.198	0.194	0.196	0.175	0.111	0.105	0.253	0.227	0.222	0.199
01:45:02	37.0	0.041	0.042	0.041	0.041	0.042	0.041	0.041	0.041	0.042	0.042	0.042	0.042	0.042	0.041	0.041	0.041	0.202	0.185	0.182	0.164	0.245	0.222	0.235	0.205	0.191	0.165	0.161	0.172	0.254	0.228	0.207	0.205	0.195	0.185	0.184	0.184	0.264	0.248	0.227	0.219	0.218	0.194	0.109	0.105	0.270	0.250	0.244	0.227
01:51:02	37.0	0.041	0.042	0.041	0.042	0.041	0.041	0.041	0.040	0.043	0.042	0.042	0.043	0.042	0.041	0.041	0.041	0.222	0.207	0.205	0.183	0.266	0.242	0.257	0.231	0.209	0.186	0.181	0.191	0.272	0.250	0.233	0.230	0.215	0.206	0.206	0.204	0.280	0.268	0.249	0.238	0.233	0.216	0.102	0.099	0.282	0.271	0.268	0.247
01:57:02	37.0	0.041	0.042	0.041	0.041	0.041	0.041	0.041	0.040	0.042	0.041	0.042	0.042	0.042	0.041	0.041	0.041	0.242	0.231	0.228	0.206	0.280	0.264	0.276	0.250	0.227	0.209	0.202	0.215	0.288	0.270	0.257	0.249	0.233	0.229	0.233	0.229	0.295	0.284	0.269	0.257	0.254	0.239	0.092	0.091	0.295	0.288	0.285	0.263
02:03:02	37.0	0.041	0.041	0.041	0.041	0.041	0.041	0.041	0.040	0.041	0.042	0.042	0.043	0.042	0.042	0.041	0.041	0.263	0.252	0.250	0.230	0.294	0.279	0.292	0.268	0.246	0.233	0.226	0.237	0.304	0.287	0.276	0.266	0.250	0.249	0.256	0.250	0.310	0.299	0.285	0.274	0.275	0.259	0.089	0.086	0.309	0.302	0.301	0.279
02:09:02	37.0	0.042	0.041	0.041	0.041	0.041	0.041	0.041	0.040	0.041	0.041	0.041	0.043	0.042	0.041	0.041	0.041	0.280	0.274	0.271	0.252	0.307	0.295	0.307	0.291	0.267	0.258	0.247	0.260	0.319	0.302	0.295	0.285	0.270	0.266	0.282	0.274	0.324	0.314	0.300	0.294	0.291	0.287	0.083	0.086	0.326	0.315	0.317	0.292
02:15:02	37.0	0.041	0.041	0.041	0.041	0.041	0.041	0.041	0.040	0.041	0.041	0.042	0.044	0.042	0.041	0.041	0.041	0.295	0.284	0.290	0.272	0.324	0.311	0.322	0.309	0.284	0.273	0.270	0.278	0.341	0.317	0.313	0.306	0.288	0.284	0.300	0.294	0.347	0.330	0.317	0.314	0.306	0.301	0.086	0.083	0.346	0.331	0.333	0.309
02:21:02	37.0	0.041	0.041	0.041	0.041	0.041	0.041	0.041	0.040	0.041	0.041	0.042	0.041	0.042	0.041	0.041	0.041	0.310	0.300	0.308	0.287	0.348	0.331	0.342	0.321	0.299	0.282	0.287	0.295	0.362	0.335	0.330	0.325	0.305	0.302	0.315	0.311	0.365	0.354	0.335	0.330	0.320	0.310	0.081	0.084	0.360	0.354	0.356	0.325
02:27:02	37.0	0.041	0.041	0.041	0.041	0.041	0.041	0.041	0.040	0.041	0.041	0.041	0.042	0.042	0.041	0.041	0.041	0.327	0.314	0.326	0.303	0.363	0.354	0.361	0.334	0.315	0.297	0.303	0.310	0.386	0.357	0.349	0.339	0.321	0.319	0.331	0.326	0.389	0.370	0.355	0.346	0.335	0.324	0.107	0.089	0.382	0.376	0.373	0.346
02:33:02	37.0	0.041	0.043	0.041	0.041	0.041	0.041	0.041	0.040	0.041	0.042	0.041	0.041	0.042	0.041	0.041	0.041	0.351	0.330	0.342	0.318	0.386	0.379	0.386	0.358	0.332	0.313	0.317	0.325	0.403	0.382	0.374	0.358	0.335	0.334	0.344	0.341	0.406	0.393	0.376	0.368	0.350	0.337	0.083	0.093	0.398	0.396	0.398	0.369
02:39:02	37.0	0.041	0.041	0.041	0.042	0.041	0.041	0.041	0.040	0.041	0.041	0.041	0.041	0.042	0.041	0.041	0.041	0.375	0.348	0.357	0.334	0.403	0.397	0.407	0.386	0.360	0.330	0.332	0.342	0.419	0.403	0.397	0.381	0.351	0.349	0.356	0.359	0.423	0.410	0.397	0.388	0.376	0.352	0.087	0.094	0.414	0.414	0.414	0.386
02:45:02	37.0	0.041	0.041	0.041	0.041	0.041	0.041	0.041	0.040	0.046	0.042	0.041	0.042	0.042	0.041	0.041	0.041	0.393	0.376	0.381	0.354	0.418	0.412	0.423	0.402	0.379	0.347	0.349	0.366	0.433	0.419	0.413	0.398	0.374	0.362	0.381	0.381	0.437	0.426	0.414	0.403	0.395	0.381	0.103	0.100	0.428	0.430	0.429	0.400
02:51:02	37.0	0.041	0.041	0.041	0.041	0.041	0.041	0.041	0.040	0.041	0.041	0.041	0.041	0.042	0.041	0.041	0.041	0.408	0.394	0.396	0.379	0.432	0.425	0.438	0.416	0.395	0.375	0.380	0.388	0.447	0.433	0.428	0.411	0.395	0.388	0.399	0.403	0.451	0.440	0.428	0.416	0.411	0.398	0.101	0.115	0.442	0.446	0.443	0.413
02:57:02	37.0	0.041	0.046	0.041	0.042	0.041	0.041	0.041	0.040	0.041	0.041	0.041	0.041	0.042	0.041	0.041	0.041	0.421	0.409	0.413	0.404	0.451	0.439	0.455	0.427	0.408	0.391	0.395	0.405	0.462	0.450	0.442	0.425	0.414	0.410	0.417	0.421	0.464	0.455	0.442	0.430	0.424	0.415	0.109	0.123	0.455	0.458	0.456	0.427
03:03:02	37.0	0.041	0.041	0.041	0.041	0.041	0.041	0.041	0.040	0.041	0.041	0.041	0.041	0.042	0.041	0.041	0.041	0.435	0.423	0.430	0.417	0.464	0.452	0.467	0.441	0.423	0.406	0.407	0.421	0.474	0.462	0.456	0.438	0.429	0.426	0.429	0.436	0.478	0.470	0.455	0.443	0.437	0.427	0.123	0.157	0.470	0.473	0.469	0.439
03:09:02	37.0	0.041	0.041	0.041	0.041	0.041	0.041	0.041	0.041	0.041	0.041	0.041	0.042	0.042	0.042	0.041	0.041	0.449	0.436	0.443	0.434	0.479	0.468	0.480	0.455	0.436	0.420	0.420	0.434	0.489	0.476	0.471	0.453	0.443	0.441	0.442	0.448	0.491	0.482	0.470	0.459	0.448	0.440	0.133	0.147	0.483	0.486	0.482	0.452
03:15:02	37.0	0.041	0.041	0.041	0.041	0.041	0.041	0.041	0.041	0.041	0.041	0.041	0.042	0.042	0.041	0.041	0.041	0.463	0.450	0.455	0.447	0.495	0.483	0.493	0.468	0.450	0.434	0.433	0.447	0.503	0.490	0.485	0.465	0.457	0.455	0.459	0.461	0.505	0.496	0.483	0.472	0.461	0.454	0.146	0.164	0.497	0.499	0.494	0.464
03:21:02	37.0	0.041	0.042	0.041	0.043	0.041	0.041	0.041	0.041	0.041	0.041	0.041	0.044	0.042	0.041	0.041	0.041	0.478	0.464	0.468	0.458	0.510	0.501	0.509	0.480	0.464	0.447	0.447	0.462	0.517	0.505	0.501	0.477	0.469	0.468	0.471	0.476	0.519	0.509	0.498	0.485	0.473	0.466	0.158	0.177	0.509	0.512	0.508	0.476
03:27:02	37.0	0.041	0.046	0.041	0.041	0.041	0.041	0.041	0.041	0.046	0.041	0.041	0.042	0.042	0.041	0.041	0.041	0.494	0.478	0.480	0.467	0.522	0.516	0.525	0.495	0.479	0.462	0.464	0.475	0.532	0.518	0.516	0.491	0.483	0.482	0.482	0.487	0.533	0.522	0.511	0.498	0.488	0.480	0.177	0.202	0.522	0.524	0.522	0.490
03:33:02	37.0	0.042	0.041	0.041	0.042	0.041	0.041	0.041	0.041	0.041	0.041	0.041	0.042	0.042	0.043	0.041	0.041	0.512	0.493	0.491	0.472	0.536	0.529	0.544	0.510	0.495	0.477	0.475	0.487	0.550	0.533	0.529	0.505	0.495	0.495	0.495	0.500	0.549	0.536	0.527	0.513	0.502	0.493	0.185	0.206	0.539	0.545	0.538	0.505
03:39:02	37.0	0.041	0.041	0.041	0.047	0.041	0.041	0.041	0.041	0.041	0.041	0.041	0.041	0.042	0.041	0.041	0.041	0.530	0.504	0.508	0.492	0.548	0.536	0.545	0.529	0.513	0.489	0.491	0.499	0.567	0.551	0.543	0.523	0.510	0.508	0.507	0.510	0.555	0.540	0.536	0.531	0.518	0.505	0.203	0.222	0.549	0.545	0.540	0.524
03:45:02	37.0	0.041	0.041	0.041	0.041	0.041	0.041	0.041	0.041	0.046	0.041	0.041	0.042	0.041	0.041	0.041	0.041	0.544	0.523	0.520	0.500	0.569	0.556	0.573	0.541	0.529	0.506	0.502	0.513	0.579	0.565	0.560	0.535	0.525	0.520	0.525	0.524	0.580	0.568	0.554	0.543	0.533	0.522	0.218	0.237	0.570	0.571	0.565	0.534
03:51:02	37.0	0.041	0.044	0.041	0.041	0.041	0.041	0.041	0.041	0.044	0.041	0.041	0.042	0.042	0.041	0.041	0.041	0.557	0.537	0.537	0.515	0.591	0.566	0.585	0.553	0.542	0.523	0.516	0.525	0.588	0.578	0.574	0.548	0.539	0.536	0.541	0.540	0.592	0.583	0.570	0.555	0.545	0.537	0.235	0.252	0.584	0.587	0.579	0.545
03:57:02	37.0	0.041	0.041	0.041	0.041	0.042	0.041	0.041	0.041	0.041	0.041	0.041	0.042	0.042	0.041	0.041	0.041	0.566	0.549	0.551	0.532	0.603	0.575	0.592	0.562	0.553	0.537	0.532	0.540	0.596	0.589	0.587	0.556	0.552	0.552	0.553	0.555	0.606	0.596	0.582	0.564	0.559	0.550	0.249	0.263	0.595	0.598	0.591	0.553
04:03:02	37.0	0.041	0.041	0.041	0.041	0.042	0.041	0.041	0.040	0.041	0.041	0.041	0.042	0.042	0.041	0.041	0.041	0.577	0.559	0.562	0.546	0.617	0.582	0.598	0.570	0.561	0.548	0.545	0.556	0.605	0.601	0.595	0.565	0.563	0.564	0.564	0.567	0.618	0.609	0.591	0.572	0.564	0.559	0.268	0.277	0.609	0.609	0.599	0.562
04:09:02	37.0	0.041	0.041	0.041	0.041	0.042	0.041	0.041	0.040	0.041	0.041	0.042	0.042	0.042	0.043	0.041	0.041	0.588	0.567	0.572	0.557	0.626	0.593	0.607	0.579	0.572	0.558	0.557	0.568	0.616	0.609	0.603	0.573	0.572	0.574	0.574	0.577	0.626	0.618	0.601	0.581	0.572	0.567	0.283	0.295	0.618	0.615	0.608	0.571
04:15:02	37.0	0.041	0.041	0.041	0.046	0.041	0.041	0.041	0.041	0.044	0.041	0.041	0.043	0.042	0.041	0.041	0.041	0.596	0.576	0.582	0.567	0.626	0.607	0.615	0.590	0.581	0.565	0.567	0.579	0.625	0.623	0.610	0.582	0.579	0.582	0.583	0.586	0.637	0.627	0.609	0.590	0.581	0.575	0.302	0.311	0.628	0.627	0.616	0.582
04:21:02	37.0	0.041	0.041	0.041	0.042	0.041	0.041	0.041	0.041	0.041	0.041	0.041	0.043	0.042	0.041	0.041	0.041	0.602	0.589	0.589	0.574	0.629	0.618	0.625	0.599	0.589	0.575	0.574	0.584	0.636	0.632	0.620	0.592	0.587	0.590	0.591	0.596	0.646	0.638	0.618	0.600	0.589	0.583	0.310	0.321	0.640	0.638	0.624	0.593
04:27:02	37.0	0.042	0.041	0.041	0.041	0.041	0.041	0.041	0.040	0.046	0.041	0.041	0.042	0.042	0.041	0.041	0.041	0.609	0.600	0.598	0.582	0.635	0.624	0.632	0.609	0.595	0.586	0.583	0.590	0.644	0.639	0.630	0.602	0.593	0.597	0.601	0.604	0.655	0.648	0.628	0.611	0.597	0.591	0.327	0.341	0.650	0.648	0.633	0.602
04:33:02	37.0	0.041	0.043	0.041	0.041	0.041	0.041	0.041	0.040	0.042	0.041	0.041	0.044	0.042	0.041	0.041	0.041	0.617	0.611	0.607	0.592	0.644	0.628	0.637	0.618	0.602	0.597	0.593	0.600	0.650	0.644	0.637	0.611	0.601	0.608	0.611	0.611	0.660	0.654	0.636	0.621	0.601	0.603	0.345	0.354	0.661	0.653	0.642	0.610
04:39:02	37.0	0.041	0.041	0.041	0.043	0.041	0.041	0.041	0.041	0.041	0.041	0.041	0.042	0.042	0.041	0.041	0.041	0.624	0.622	0.617	0.603	0.650	0.633	0.644	0.625	0.611	0.609	0.602	0.610	0.655	0.652	0.645	0.618	0.608	0.618	0.620	0.622	0.666	0.659	0.643	0.629	0.609	0.613	0.358	0.367	0.667	0.659	0.649	0.618
04:45:02	37.0	0.041	0.041	0.041	0.042	0.041	0.041	0.041	0.040	0.045	0.041	0.041	0.041	0.041	0.041	0.041	0.041	0.630	0.632	0.627	0.612	0.654	0.639	0.651	0.634	0.617	0.618	0.610	0.618	0.660	0.658	0.652	0.627	0.616	0.630	0.628	0.630	0.672	0.667	0.649	0.637	0.617	0.623	0.370	0.387	0.674	0.665	0.655	0.626
04:51:02	37.0	0.041	0.041	0.041	0.041	0.041	0.041	0.041	0.041	0.041	0.041	0.041	0.044	0.042	0.041	0.041	0.041	0.638	0.640	0.637	0.619	0.660	0.646	0.660	0.642	0.624	0.627	0.620	0.625	0.665	0.663	0.658	0.635	0.623	0.639	0.636	0.638	0.678	0.672	0.655	0.645	0.622	0.633	0.379	0.398	0.678	0.671	0.661	0.633
04:57:02	37.0	0.041	0.042	0.041	0.041	0.041	0.041	0.041	0.041	0.041	0.041	0.041	0.043	0.042	0.041	0.041	0.041	0.641	0.649	0.646	0.627	0.667	0.651	0.665	0.650	0.628	0.635	0.629	0.632	0.671	0.669	0.664	0.643	0.629	0.649	0.647	0.644	0.684	0.678	0.659	0.653	0.627	0.640	0.401	0.411	0.684	0.676	0.666	0.639
05:03:02	37.0	0.041	0.044	0.041	0.042	0.041	0.041	0.041	0.040	0.041	0.041	0.041	0.043	0.042	0.041	0.041	0.041	0.643	0.657	0.654	0.636	0.674	0.660	0.673	0.657	0.634	0.644	0.639	0.640	0.679	0.675	0.670	0.650	0.636	0.662	0.655	0.652	0.689	0.683	0.666	0.660	0.631	0.647	0.411	0.422	0.685	0.682	0.672	0.645
05:09:02	37.0	0.040	0.041	0.041	0.043	0.041	0.041	0.041	0.041	0.041	0.041	0.041	0.043	0.042	0.042	0.041	0.041	0.648	0.663	0.663	0.645	0.682	0.670	0.678	0.662	0.635	0.652	0.647	0.648	0.686	0.683	0.677	0.655	0.642	0.665	0.664	0.658	0.697	0.689	0.672	0.664	0.633	0.655	0.426	0.434	0.689	0.689	0.678	0.650
05:15:02	37.0	0.040	0.041	0.041	0.047	0.041	0.041	0.041	0.040	0.041	0.041	0.041	0.041	0.042	0.041	0.041	0.041	0.653	0.668	0.669	0.653	0.689	0.680	0.687	0.670	0.639	0.658	0.656	0.656	0.695	0.691	0.685	0.662	0.644	0.672	0.670	0.666	0.704	0.696	0.680	0.671	0.634	0.661	0.434	0.447	0.695	0.696	0.686	0.656
05:21:02	37.0	0.040	0.042	0.041	0.044	0.041	0.041	0.041	0.040	0.041	0.041	0.041	0.042	0.042	0.041	0.041	0.041	0.658	0.674	0.675	0.661	0.697	0.686	0.694	0.677	0.644	0.664	0.662	0.665	0.703	0.699	0.692	0.668	0.644	0.680	0.678	0.672	0.710	0.702	0.688	0.678	0.643	0.665	0.449	0.457	0.699	0.703	0.694	0.660
05:27:02	37.0	0.040	0.044	0.041	0.042	0.042	0.041	0.041	0.040	0.041	0.041	0.041	0.041	0.041	0.041	0.041	0.041	0.662	0.682	0.684	0.668	0.706	0.695	0.702	0.683	0.647	0.670	0.669	0.672	0.713	0.706	0.701	0.675	0.648	0.681	0.687	0.682	0.716	0.710	0.695	0.683	0.654	0.672	0.460	0.468	0.708	0.710	0.702	0.665
05:33:02	37.0	0.040	0.046	0.041	0.044	0.041	0.041	0.041	0.040	0.041	0.041	0.041	0.041	0.042	0.041	0.041	0.041	0.664	0.689	0.691	0.675	0.714	0.702	0.710	0.688	0.650	0.677	0.677	0.681	0.720	0.714	0.708	0.680	0.650	0.686	0.695	0.690	0.722	0.715	0.703	0.687	0.646	0.679	0.470	0.479	0.713	0.717	0.710	0.668
05:39:02	37.0	0.040	0.044	0.041	0.047	0.041	0.041	0.041	0.040	0.041	0.041	0.041	0.042	0.042	0.041	0.041	0.041	0.665	0.697	0.699	0.684	0.723	0.710	0.717	0.693	0.652	0.684	0.686	0.690	0.728	0.722	0.715	0.685	0.653	0.693	0.704	0.699	0.728	0.722	0.710	0.692	0.648	0.684	0.481	0.490	0.721	0.724	0.716	0.671
05:45:02	37.1	0.040	0.041	0.041	0.046	0.041	0.041	0.041	0.040	0.041	0.041	0.041	0.042	0.042	0.041	0.041	0.041	0.667	0.704	0.706	0.692	0.730	0.715	0.724	0.696	0.653	0.691	0.692	0.698	0.733	0.729	0.722	0.688	0.655	0.700	0.711	0.708	0.735	0.728	0.718	0.695	0.649	0.689	0.488	0.496	0.727	0.730	0.723	0.676
05:51:02	37.0	0.040	0.041	0.041	0.041	0.041	0.042	0.041	0.040	0.041	0.041	0.041	0.041	0.041	0.041	0.041	0.041	0.667	0.708	0.712	0.700	0.736	0.719	0.729	0.699	0.653	0.697	0.699	0.706	0.739	0.735	0.727	0.691	0.658	0.706	0.717	0.716	0.742	0.735	0.724	0.699	0.648	0.695	0.498	0.505	0.733	0.738	0.729	0.679
05:57:02	37.0	0.040	0.041	0.041	0.041	0.041	0.041	0.041	0.040	0.041	0.041	0.041	0.042	0.042	0.041	0.041	0.041	0.666	0.713	0.717	0.707	0.742	0.724	0.735	0.703	0.653	0.703	0.706	0.714	0.745	0.741	0.732	0.695	0.658	0.711	0.722	0.723	0.748	0.743	0.730	0.703	0.647	0.702	0.511	0.513	0.740	0.744	0.735	0.683
06:03:02	37.0	0.040	0.041	0.041	0.043	0.041	0.041	0.041	0.040	0.041	0.041	0.041	0.041	0.042	0.041	0.041	0.041	0.665	0.716	0.720	0.712	0.747	0.729	0.740	0.707	0.652	0.707	0.711	0.720	0.750	0.746	0.736	0.698	0.656	0.716	0.727	0.728	0.754	0.748	0.734	0.706	0.645	0.705	0.517	0.524	0.746	0.749	0.739	0.685
06:09:02	37.0	0.040	0.042	0.041	0.041	0.041	0.041	0.041	0.040	0.041	0.041	0.041	0.043	0.042	0.041	0.041	0.041	0.662	0.719	0.725	0.718	0.752	0.733	0.744	0.711	0.649	0.710	0.716	0.726	0.755	0.750	0.740	0.702	0.653	0.720	0.730	0.734	0.759	0.754	0.739	0.710	0.643	0.709	0.521	0.522	0.752	0.753	0.743	0.688
06:15:02	37.0	0.040	0.041	0.041	0.041	0.041	0.044	0.041	0.040	0.041	0.041	0.041	0.041	0.042	0.041	0.041	0.041	0.659	0.724	0.730	0.722	0.757	0.737	0.747	0.714	0.646	0.714	0.720	0.730	0.759	0.756	0.744	0.706	0.651	0.723	0.734	0.739	0.764	0.759	0.744	0.713	0.640	0.713	0.532	0.535	0.758	0.759	0.747	0.690
06:21:02	37.0	0.040	0.041	0.041	0.041	0.041	0.044	0.041	0.040	0.041	0.041	0.041	0.041	0.041	0.041	0.041	0.041	0.653	0.727	0.735	0.727	0.761	0.740	0.751	0.717	0.641	0.718	0.724	0.735	0.763	0.758	0.748	0.709	0.646	0.726	0.738	0.742	0.768	0.763	0.747	0.716	0.637	0.715	0.540	0.546	0.760	0.762	0.751	0.692
06:27:02	37.1	0.040	0.041	0.041	0.041	0.041	0.041	0.041	0.040	0.041	0.041	0.041	0.042	0.041	0.041	0.041	0.041	0.649	0.730	0.740	0.731	0.766	0.745	0.754	0.720	0.638	0.721	0.728	0.739	0.768	0.762	0.751	0.712	0.641	0.729	0.741	0.746	0.773	0.768	0.750	0.718	0.633	0.718	0.547	0.553	0.766	0.768	0.755	0.694
06:33:02	37.0	0.040	0.041	0.041	0.041	0.041	0.041	0.041	0.040	0.041	0.041	0.041	0.042	0.042	0.041	0.041	0.041	0.644	0.733	0.744	0.734	0.770	0.748	0.758	0.722	0.633	0.725	0.733	0.743	0.771	0.767	0.755	0.714	0.634	0.733	0.745	0.751	0.777	0.772	0.754	0.720	0.626	0.721	0.558	0.561	0.770	0.772	0.759	0.696
06:39:02	37.0	0.040	0.041	0.041	0.041	0.041	0.041	0.041	0.040	0.041	0.041	0.041	0.041	0.042	0.041	0.041	0.041	0.638	0.734	0.750	0.737	0.773	0.752	0.761	0.726	0.626	0.727	0.738	0.747	0.776	0.771	0.758	0.717	0.627	0.736	0.751	0.755	0.782	0.776	0.758	0.722	0.621	0.725	0.560	0.569	0.775	0.776	0.762	0.698
06:45:02	37.0	0.040	0.041	0.041	0.041	0.041	0.041	0.041	0.040	0.041	0.041	0.041	0.043	0.042	0.041	0.041	0.041	0.632	0.736	0.753	0.741	0.777	0.755	0.765	0.728	0.621	0.729	0.742	0.750	0.779	0.775	0.762	0.719	0.619	0.738	0.754	0.758	0.786	0.779	0.762	0.724	0.615	0.727	0.567	0.572	0.778	0.780	0.765	0.700
06:51:02	37.0	0.040	0.041	0.041	0.041	0.041	0.041	0.041	0.040	0.040	0.041	0.041	0.041	0.041	0.041	0.041	0.041	0.624	0.738	0.757	0.746	0.781	0.759	0.769	0.732	0.616	0.732	0.746	0.753	0.783	0.779	0.765	0.722	0.612	0.741	0.759	0.762	0.790	0.784	0.765	0.728	0.607	0.731	0.579	0.580	0.783	0.784	0.768	0.702
06:57:02	37.0	0.040	0.041	0.041	0.041	0.041	0.041	0.041	0.040	0.040	0.041	0.041	0.041	0.041	0.041	0.041	0.041	0.616	0.740	0.761	0.750	0.783	0.763	0.772	0.735	0.607	0.733	0.751	0.757	0.786	0.783	0.769	0.725	0.603	0.742	0.763	0.765	0.794	0.788	0.768	0.730	0.600	0.733	0.584	0.586	0.787	0.787	0.771	0.704
07:03:02	37.0	0.040	0.041	0.041	0.041	0.041	0.041	0.041	0.040	0.040	0.041	0.041	0.042	0.042	0.041	0.041	0.041	0.606	0.742	0.765	0.754	0.787	0.766	0.775	0.737	0.599	0.735	0.755	0.760	0.790	0.787	0.772	0.729	0.596	0.743	0.766	0.768	0.798	0.791	0.772	0.732	0.592	0.734	0.590	0.591	0.791	0.791	0.774	0.706
07:09:02	37.0	0.040	0.041	0.041	0.041	0.041	0.041	0.041	0.040	0.040	0.041	0.041	0.041	0.041	0.041	0.041	0.041	0.599	0.744	0.769	0.759	0.791	0.770	0.778	0.740	0.591	0.737	0.758	0.765	0.794	0.790	0.775	0.731	0.587	0.744	0.770	0.772	0.802	0.794	0.775	0.734	0.582	0.736	0.598	0.597	0.795	0.794	0.777	0.708
07:15:02	37.0	0.040	0.041	0.041	0.041	0.041	0.041	0.041	0.040	0.040	0.041	0.041	0.042	0.041	0.041	0.041	0.041	0.590	0.746	0.771	0.763	0.794	0.774	0.781	0.743	0.582	0.738	0.762	0.770	0.798	0.794	0.778	0.733	0.577	0.745	0.773	0.775	0.806	0.799	0.778	0.736	0.574	0.738	0.610	0.610	0.798	0.797	0.780	0.710
07:21:02	37.0	0.039	0.041	0.041	0.041	0.041	0.042	0.041	0.040	0.040	0.041	0.041	0.041	0.041	0.047	0.041	0.041	0.579	0.748	0.773	0.767	0.798	0.778	0.786	0.744	0.573	0.740	0.765	0.773	0.801	0.797	0.782	0.735	0.566	0.745	0.776	0.778	0.809	0.801	0.781	0.739	0.564	0.739	0.613	0.606	0.802	0.801	0.783	0.711
07:27:02	37.0	0.039	0.040	0.041	0.041	0.041	0.041	0.041	0.040	0.040	0.041	0.041	0.041	0.042	0.041	0.041	0.041	0.569	0.750	0.777	0.771	0.802	0.782	0.790	0.747	0.562	0.742	0.768	0.778	0.805	0.800	0.786	0.738	0.554	0.746	0.779	0.782	0.813	0.806	0.785	0.741	0.553	0.741	0.612	0.615	0.805	0.804	0.786	0.712
07:33:02	37.0	0.039	0.040	0.041	0.041	0.041	0.041	0.041	0.040	0.040	0.041	0.041	0.042	0.041	0.041	0.041	0.041	0.557	0.752	0.780	0.775	0.806	0.786	0.795	0.749	0.551	0.745	0.772	0.782	0.809	0.804	0.791	0.739	0.544	0.747	0.783	0.787	0.816	0.808	0.788	0.742	0.543	0.742	0.614	0.617	0.809	0.808	0.790	0.714
07:39:02	37.0	0.039	0.040	0.041	0.041	0.041	0.041	0.040	0.040	0.040	0.041	0.041	0.041	0.041	0.053	0.041	0.041	0.548	0.752	0.783	0.778	0.811	0.790	0.798	0.751	0.540	0.746	0.774	0.786	0.813	0.807	0.795	0.741	0.533	0.747	0.786	0.791	0.820	0.812	0.792	0.743	0.531	0.744	0.613	0.624	0.813	0.812	0.794	0.714
07:45:02	37.0	0.039	0.040	0.041	0.041	0.041	0.041	0.041	0.040	0.040	0.041	0.041	0.041	0.041	0.044	0.041	0.041	0.533	0.753	0.786	0.782	0.815	0.795	0.803	0.753	0.526	0.747	0.777	0.791	0.817	0.810	0.799	0.743	0.520	0.748	0.789	0.795	0.823	0.815	0.797	0.746	0.520	0.745	0.625	0.632	0.817	0.815	0.799	0.716
07:51:02	37.0	0.039	0.040	0.041	0.041	0.041	0.043	0.041	0.040	0.040	0.041	0.041	0.041	0.041	0.041	0.041	0.041	0.521	0.754	0.789	0.787	0.820	0.799	0.807	0.755	0.514	0.749	0.780	0.794	0.822	0.814	0.804	0.746	0.508	0.748	0.792	0.798	0.827	0.819	0.800	0.747	0.507	0.747	0.622	0.632	0.820	0.819	0.803	0.717
07:57:02	37.0	0.039	0.040	0.041	0.041	0.041	0.041	0.041	0.040	0.040	0.041	0.041	0.041	0.041	0.041	0.041	0.041	0.508	0.755	0.791	0.789	0.824	0.803	0.811	0.756	0.502	0.749	0.783	0.798	0.826	0.817	0.807	0.747	0.496	0.748	0.795	0.803	0.830	0.823	0.804	0.749	0.494	0.749	0.624	0.639	0.823	0.822	0.807	0.716
08:03:02	37.0	0.039	0.040	0.041	0.041	0.041	0.046	0.041	0.040	0.040	0.041	0.041	0.041	0.042	0.041	0.041	0.041	0.495	0.755	0.793	0.792	0.828	0.806	0.815	0.759	0.487	0.751	0.786	0.802	0.830	0.822	0.811	0.749	0.484	0.749	0.797	0.806	0.833	0.826	0.809	0.750	0.481	0.750	0.635	0.644	0.826	0.825	0.811	0.717
08:09:02	37.0	0.038	0.040	0.041	0.041	0.042	0.041	0.041	0.040	0.040	0.041	0.041	0.041	0.041	0.041	0.041	0.041	0.479	0.755	0.796	0.795	0.831	0.811	0.819	0.760	0.473	0.750	0.789	0.805	0.834	0.826	0.815	0.750	0.469	0.748	0.800	0.810	0.837	0.829	0.813	0.751	0.468	0.750	0.638	0.646	0.829	0.829	0.814	0.716
08:15:02	37.0	0.038	0.040	0.040	0.040	0.041	0.041	0.040	0.040	0.040	0.041	0.041	0.041	0.041	0.041	0.041	0.041	0.463	0.754	0.798	0.798	0.835	0.815	0.822	0.761	0.457	0.750	0.791	0.808	0.838	0.830	0.818	0.751	0.455	0.747	0.803	0.813	0.841	0.832	0.816	0.752	0.452	0.749	0.633	0.649	0.832	0.831	0.818	0.715
08:21:02	37.1	0.038	0.040	0.040	0.040	0.041	0.041	0.041	0.040	0.040	0.041	0.041	0.041	0.041	0.059	0.041	0.041	0.448	0.754	0.801	0.801	0.839	0.818	0.825	0.763	0.442	0.749	0.793	0.812	0.841	0.834	0.822	0.753	0.440	0.745	0.806	0.816	0.845	0.835	0.820	0.753	0.439	0.748	0.633	0.653	0.835	0.834	0.821	0.716
08:27:02	37.0	0.038	0.040	0.040	0.040	0.041	0.041	0.040	0.040	0.040	0.041	0.041	0.041	0.041	0.041	0.041	0.041	0.431	0.751	0.802	0.805	0.843	0.822	0.830	0.764	0.424	0.748	0.796	0.815	0.846	0.838	0.825	0.754	0.424	0.742	0.808	0.820	0.849	0.839	0.824	0.754	0.420	0.748	0.637	0.652	0.839	0.838	0.825	0.714
08:33:02	37.0	0.038	0.040	0.040	0.040	0.041	0.042	0.041	0.040	0.040	0.041	0.041	0.041	0.041	0.041	0.041	0.041	0.414	0.750	0.804	0.807	0.847	0.825	0.833	0.766	0.407	0.749	0.798	0.818	0.850	0.842	0.830	0.757	0.408	0.740	0.810	0.823	0.853	0.843	0.827	0.753	0.405	0.745	0.640	0.654	0.843	0.842	0.828	0.714
08:39:02	37.0	0.038	0.040	0.040	0.040	0.041	0.041	0.040	0.040	0.040	0.041	0.041	0.042	0.041	0.059	0.041	0.041	0.394	0.746	0.806	0.810	0.850	0.829	0.836	0.766	0.390	0.746	0.801	0.821	0.853	0.846	0.832	0.757	0.391	0.737	0.812	0.826	0.856	0.847	0.830	0.753	0.388	0.742	0.641	0.660	0.846	0.845	0.831	0.713
08:45:02	37.0	0.038	0.040	0.041	0.040	0.041	0.041	0.040	0.040	0.040	0.041	0.041	0.043	0.041	0.058	0.041	0.041	0.374	0.744	0.809	0.813	0.853	0.832	0.840	0.766	0.372	0.743	0.803	0.824	0.857	0.849	0.836	0.758	0.375	0.734	0.815	0.830	0.861	0.851	0.834	0.752	0.370	0.740	0.641	0.663	0.850	0.849	0.835	0.711
08:51:02	37.0	0.038	0.040	0.040	0.040	0.041	0.041	0.040	0.040	0.040	0.041	0.041	0.041	0.041	0.053	0.041	0.041	0.354	0.740	0.811	0.816	0.858	0.836	0.843	0.766	0.352	0.740	0.804	0.827	0.860	0.852	0.839	0.757	0.356	0.731	0.818	0.833	0.864	0.855	0.837	0.752	0.351	0.738	0.647	0.660	0.854	0.853	0.838	0.709
08:57:02	37.0	0.038	0.040	0.040	0.040	0.041	0.041	0.040	0.040	0.040	0.041	0.041	0.041	0.041	0.041	0.041	0.041	0.333	0.736	0.813	0.819	0.861	0.839	0.846	0.767	0.332	0.737	0.807	0.830	0.864	0.856	0.843	0.757	0.337	0.727	0.819	0.836	0.868	0.859	0.840	0.751	0.332	0.735	0.643	0.662	0.857	0.856	0.841	0.706
09:03:02	37.0	0.038	0.040	0.040	0.040	0.040	0.041	0.040	0.040	0.039	0.040	0.041	0.042	0.041	0.041	0.041	0.041	0.309	0.731	0.814	0.821	0.864	0.843	0.849	0.767	0.309	0.734	0.808	0.834	0.868	0.860	0.846	0.757	0.315	0.723	0.822	0.839	0.871	0.862	0.844	0.751	0.312	0.732	0.647	0.665	0.861	0.860	0.844	0.703
09:09:02	37.0	0.037	0.040	0.040	0.040	0.040	0.041	0.040	0.040	0.039	0.041	0.041	0.042	0.041	0.041	0.041	0.041	0.285	0.725	0.815	0.824	0.868	0.846	0.853	0.767	0.286	0.730	0.811	0.837	0.871	0.864	0.850	0.757	0.296	0.720	0.823	0.841	0.875	0.866	0.847	0.750	0.291	0.729	0.647	0.669	0.865	0.863	0.848	0.698
09:15:02	37.0	0.036	0.040	0.040	0.040	0.040	0.040	0.040	0.040	0.039	0.040	0.041	0.043	0.041	0.041	0.041	0.041	0.259	0.720	0.817	0.826	0.872	0.850	0.856	0.767	0.263	0.726	0.812	0.839	0.875	0.867	0.853	0.756	0.274	0.715	0.825	0.844	0.879	0.870	0.850	0.748	0.270	0.725	0.646	0.671	0.868	0.867	0.851	0.693
09:21:02	37.0	0.038	0.040	0.040	0.040	0.040	0.042	0.040	0.040	0.039	0.040	0.041	0.042	0.041	0.041	0.041	0.041	0.233	0.714	0.818	0.828	0.875	0.853	0.859	0.766	0.240	0.721	0.814	0.842	0.878	0.871	0.856	0.756	0.252	0.710	0.827	0.846	0.883	0.873	0.853	0.746	0.246	0.722	0.648	0.672	0.872	0.871	0.854	0.688
09:27:02	36.9	0.038	0.040	0.040	0.040	0.040	0.040	0.040	0.040	0.039	0.040	0.041	0.042	0.041	0.041	0.041	0.041	0.205	0.709	0.819	0.830	0.878	0.857	0.863	0.766	0.213	0.716	0.817	0.844	0.882	0.874	0.859	0.756	0.227	0.706	0.828	0.850	0.886	0.877	0.856	0.744	0.223	0.717	0.649	0.676	0.875	0.875	0.857	0.684
09:33:02	37.0	0.038	0.039	0.040	0.040	0.040	0.040	0.040	0.040	0.039	0.040	0.041	0.041	0.041	0.064	0.041	0.041	0.176	0.702	0.821	0.833	0.882	0.860	0.866	0.764	0.186	0.710	0.818	0.847	0.886	0.878	0.863	0.753	0.201	0.700	0.831	0.852	0.890	0.881	0.860	0.739	0.197	0.713	0.650	0.675	0.880	0.878	0.861	0.677
09:39:02	37.0	0.038	0.039	0.040	0.040	0.040	0.040	0.040	0.040	0.039	0.040	0.041	0.043	0.041	0.041	0.041	0.041	0.147	0.696	0.821	0.835	0.885	0.864	0.869	0.762	0.158	0.704	0.820	0.850	0.889	0.882	0.866	0.752	0.176	0.695	0.831	0.856	0.894	0.884	0.863	0.736	0.171	0.708	0.651	0.679	0.884	0.883	0.864	0.669
09:45:02	37.0	0.038	0.039	0.040	0.040	0.040	0.040	0.040	0.040	0.038	0.040	0.041	0.041	0.041	0.047	0.040	0.041	0.114	0.687	0.819	0.836	0.889	0.866	0.872	0.759	0.129	0.698	0.821	0.853	0.893	0.885	0.869	0.749	0.149	0.688	0.833	0.859	0.898	0.889	0.866	0.732	0.142	0.701	0.651	0.679	0.887	0.886	0.867	0.662
09:51:02	37.0	0.039	0.039	0.040	0.040	0.040	0.040	0.040	0.039	0.038	0.040	0.041	0.041	0.041	0.050	0.040	0.041	0.090	0.679	0.818	0.839	0.892	0.869	0.876	0.757	0.099	0.691	0.822	0.855	0.896	0.889	0.873	0.746	0.120	0.683	0.834	0.861	0.902	0.892	0.869	0.728	0.114	0.695	0.653	0.682	0.891	0.890	0.870	0.655
09:57:02	37.0	0.039	0.038	0.040	0.040	0.040	0.040	0.040	0.040	0.038	0.040	0.041	0.041	0.041	0.047	0.041	0.041	0.077	0.672	0.816	0.841	0.895	0.872	0.878	0.753	0.079	0.683	0.823	0.858	0.900	0.892	0.875	0.743	0.092	0.676	0.835	0.864	0.905	0.896	0.873	0.723	0.088	0.688	0.654	0.684	0.895	0.893	0.873	0.648
10:03:02	37.0	0.038	0.038	0.040	0.040	0.040	0.040	0.040	0.039	0.038	0.040	0.041	0.041	0.041	0.043	0.041	0.041	0.067	0.662	0.814	0.843	0.898	0.874	0.881	0.749	0.068	0.677	0.824	0.860	0.902	0.896	0.878	0.740	0.077	0.668	0.835	0.868	0.909	0.900	0.875	0.717	0.072	0.681	0.653	0.688	0.899	0.897	0.875	0.640
[truncated: 48 more columns]
