# Supplementary material for: NT-CRISPR, combining natural transformation and CRISPR-Cas9 counterselection for markerless and scarless genome editing in Vibrio natriegens
Source: Commun Biol. 2022 Mar 25;5:265. doi: 10.1038/s42003-022-03150-0 (PMC8956659; doi:10.1038/s42003-022-03150-0)
Supplement: Supplementary file 5 — Supplementary Data 2 [file 42003_2022_3150_MOESM5_ESM.zip › Platereader/21-01-16 CRISPR killing pST_113-116 pre induction OD day2.xlsx]

## Sheet: Sheet1
Time	T° 600	A1	B1	C1	D1	E1	F1	G1	H1	A2	B2	C2	D2	E2	F2	G2	H2	A3	B3	C3	D3	E3	F3	G3	H3	A4	B4	C4	D4	E4	F4	G4	H4	A5	B5	C5	D5	E5	F5	G5	H5	A6	B6	C6	D6	E6	F6	G6	H6
00:03:02	37.1	0.041	0.045	0.041	0.041	0.041	0.043	0.041	0.040	0.041	0.041	0.041	0.041	0.042	0.041	0.041	0.041	0.042	0.043	0.042	0.042	0.043	0.043	0.043	0.042	0.043	0.042	0.042	0.047	0.043	0.043	0.043	0.041	0.044	0.043	0.042	0.043	0.043	0.043	0.042	0.042	0.043	0.043	0.043	0.042	0.043	0.043	0.042	0.042
00:09:02	37.1	0.041	0.041	0.041	0.042	0.041	0.043	0.041	0.040	0.042	0.041	0.041	0.041	0.041	0.041	0.041	0.041	0.043	0.043	0.042	0.042	0.043	0.043	0.043	0.042	0.043	0.042	0.043	0.047	0.043	0.043	0.043	0.041	0.044	0.043	0.043	0.043	0.043	0.043	0.042	0.042	0.043	0.043	0.043	0.043	0.043	0.043	0.042	0.042
00:15:02	37.0	0.041	0.041	0.041	0.042	0.041	0.043	0.041	0.040	0.041	0.041	0.041	0.041	0.041	0.041	0.041	0.041	0.043	0.043	0.042	0.042	0.043	0.043	0.043	0.043	0.043	0.043	0.043	0.044	0.043	0.044	0.043	0.042	0.044	0.043	0.043	0.043	0.043	0.043	0.043	0.042	0.044	0.043	0.044	0.043	0.044	0.043	0.042	0.043
00:21:02	37.0	0.042	0.041	0.041	0.042	0.041	0.043	0.041	0.040	0.041	0.041	0.041	0.041	0.042	0.041	0.041	0.041	0.043	0.043	0.043	0.042	0.044	0.043	0.044	0.043	0.044	0.043	0.043	0.047	0.044	0.044	0.043	0.042	0.044	0.043	0.045	0.043	0.044	0.043	0.043	0.042	0.044	0.043	0.044	0.043	0.044	0.044	0.043	0.043
00:27:02	37.0	0.041	0.042	0.041	0.042	0.041	0.043	0.041	0.040	0.041	0.041	0.041	0.041	0.041	0.041	0.041	0.041	0.044	0.044	0.043	0.043	0.044	0.044	0.044	0.043	0.044	0.043	0.043	0.047	0.044	0.044	0.043	0.042	0.045	0.044	0.043	0.044	0.044	0.044	0.043	0.043	0.045	0.044	0.044	0.043	0.045	0.044	0.043	0.043
00:33:02	37.0	0.042	0.042	0.041	0.041	0.041	0.044	0.041	0.040	0.041	0.041	0.041	0.041	0.042	0.041	0.041	0.041	0.044	0.044	0.044	0.043	0.045	0.044	0.044	0.044	0.045	0.044	0.043	0.048	0.045	0.045	0.044	0.043	0.046	0.044	0.044	0.044	0.045	0.044	0.044	0.043	0.046	0.044	0.045	0.044	0.045	0.045	0.044	0.044
00:39:02	37.0	0.041	0.042	0.041	0.041	0.041	0.044	0.041	0.041	0.041	0.041	0.041	0.041	0.042	0.041	0.041	0.041	0.045	0.045	0.044	0.044	0.046	0.045	0.045	0.044	0.045	0.044	0.044	0.046	0.046	0.045	0.044	0.043	0.047	0.045	0.044	0.044	0.046	0.045	0.044	0.044	0.047	0.045	0.046	0.045	0.046	0.045	0.044	0.044
00:45:02	37.0	0.041	0.042	0.041	0.041	0.041	0.044	0.041	0.041	0.041	0.041	0.042	0.041	0.042	0.041	0.041	0.041	0.046	0.046	0.045	0.044	0.047	0.045	0.046	0.045	0.046	0.045	0.044	0.048	0.047	0.045	0.045	0.044	0.048	0.046	0.048	0.045	0.047	0.046	0.045	0.044	0.048	0.046	0.047	0.045	0.047	0.046	0.045	0.045
00:51:02	37.0	0.041	0.042	0.041	0.041	0.041	0.043	0.041	0.041	0.041	0.041	0.041	0.042	0.042	0.041	0.041	0.041	0.047	0.047	0.046	0.045	0.048	0.046	0.047	0.045	0.047	0.046	0.045	0.047	0.048	0.046	0.046	0.044	0.049	0.047	0.046	0.046	0.048	0.047	0.046	0.045	0.049	0.047	0.048	0.046	0.049	0.047	0.046	0.046
00:57:02	37.0	0.041	0.042	0.041	0.041	0.041	0.043	0.041	0.042	0.041	0.041	0.041	0.041	0.042	0.041	0.041	0.041	0.049	0.048	0.047	0.046	0.049	0.047	0.048	0.046	0.048	0.046	0.046	0.049	0.049	0.048	0.047	0.045	0.050	0.048	0.047	0.047	0.049	0.048	0.047	0.046	0.050	0.048	0.049	0.047	0.050	0.050	0.047	0.046
00:00:00	0.0
00:00:00	0.0
00:00:00	0.0
00:00:00	0.0
00:00:00	0.0
00:00:00	0.0
00:00:00	0.0
00:00:00	0.0
00:00:00	0.0
00:00:00	0.0
00:00:00	0.0
00:00:00	0.0
00:00:00	0.0
00:00:00	0.0
00:00:00	0.0
00:00:00	0.0
00:00:00	0.0
00:00:00	0.0
00:00:00	0.0
00:00:00	0.0
00:00:00	0.0
00:00:00	0.0
00:00:00	0.0
00:00:00	0.0
00:00:00	0.0
00:00:00	0.0
00:00:00	0.0
00:00:00	0.0
00:00:00	0.0
00:00:00	0.0
00:00:00	0.0
00:00:00	0.0
00:00:00	0.0
00:00:00	0.0
00:00:00	0.0
00:00:00	0.0
00:00:00	0.0
00:00:00	0.0
00:00:00	0.0
00:00:00	0.0
00:00:00	0.0
00:00:00	0.0
00:00:00	0.0
00:00:00	0.0
00:00:00	0.0
00:00:00	0.0
00:00:00	0.0
00:00:00	0.0
00:00:00	0.0
00:00:00	0.0
00:00:00	0.0
00:00:00	0.0
00:00:00	0.0
00:00:00	0.0
00:00:00	0.0
00:00:00	0.0
00:00:00	0.0
00:00:00	0.0
00:00:00	0.0
00:00:00	0.0
00:00:00	0.0
00:00:00	0.0
00:00:00	0.0
00:00:00	0.0
00:00:00	0.0
00:00:00	0.0
00:00:00	0.0
00:00:00	0.0
00:00:00	0.0
00:00:00	0.0
00:00:00	0.0
00:00:00	0.0
00:00:00	0.0
00:00:00	0.0
00:00:00	0.0
00:00:00	0.0
00:00:00	0.0
00:00:00	0.0
00:00:00	0.0
00:00:00	0.0
00:00:00	0.0
00:00:00	0.0
00:00:00	0.0
00:00:00	0.0
00:00:00	0.0
00:00:00	0.0
00:00:00	0.0
00:00:00	0.0
00:00:00	0.0
00:00:00	0.0
00:00:00	0.0
[truncated: 48 more columns]
