# Supplementary material for: NT-CRISPR, combining natural transformation and CRISPR-Cas9 counterselection for markerless and scarless genome editing in Vibrio natriegens
Source: Commun Biol. 2022 Mar 25;5:265. doi: 10.1038/s42003-022-03150-0 (PMC8956659; doi:10.1038/s42003-022-03150-0)
Supplement: Supplementary file 5 — Supplementary Data 2 [file 42003_2022_3150_MOESM5_ESM.zip › Platereader/21-01-21 CRISPR killing pST_107-112 post induction OD day2.xlsx]

## Sheet: Sheet1
Time	T° 600	A1	B1	C1	D1	E1	F1	G1	H1	A2	B2	C2	D2	E2	F2	G2	H2	A3	B3	C3	D3	E3	F3	G3	H3	A4	B4	C4	D4	E4	F4	G4	H4	A5	B5	C5	D5	E5	F5	G5	H5	A6	B6	C6	D6	E6	F6	G6	H6
00:03:02	37.0	0.042	0.042	0.042	0.041	0.042	0.042	0.041	0.042	0.041	0.042	0.042	0.041	0.042	0.042	0.041	0.041	0.049	0.048	0.048	0.047	0.049	0.049	0.052	0.049	0.050	0.050	0.049	0.048	0.051	0.049	0.049	0.046	0.050	0.049	0.048	0.048	0.051	0.049	0.048	0.047	0.049	0.049	0.049	0.047	0.050	0.049	0.048	0.048
00:09:02	37.0	0.042	0.042	0.042	0.042	0.042	0.042	0.041	0.041	0.041	0.042	0.042	0.041	0.042	0.042	0.041	0.041	0.050	0.049	0.049	0.048	0.050	0.050	0.051	0.050	0.051	0.051	0.050	0.049	0.052	0.050	0.050	0.047	0.051	0.050	0.049	0.049	0.052	0.050	0.049	0.048	0.053	0.050	0.050	0.048	0.051	0.050	0.049	0.049
00:15:02	37.0	0.042	0.042	0.042	0.041	0.041	0.042	0.041	0.041	0.041	0.042	0.042	0.041	0.042	0.042	0.041	0.041	0.052	0.051	0.051	0.049	0.052	0.051	0.053	0.051	0.053	0.052	0.051	0.051	0.054	0.052	0.052	0.049	0.053	0.051	0.050	0.051	0.054	0.052	0.051	0.049	0.053	0.051	0.051	0.050	0.053	0.052	0.051	0.050
00:21:02	37.0	0.041	0.042	0.042	0.041	0.042	0.042	0.041	0.041	0.041	0.041	0.042	0.041	0.042	0.042	0.041	0.041	0.054	0.052	0.052	0.051	0.055	0.053	0.058	0.053	0.056	0.055	0.053	0.053	0.057	0.055	0.055	0.051	0.055	0.053	0.052	0.052	0.057	0.054	0.053	0.051	0.056	0.053	0.053	0.051	0.056	0.055	0.053	0.052
00:27:02	37.0	0.041	0.042	0.042	0.041	0.041	0.042	0.041	0.040	0.041	0.042	0.042	0.041	0.042	0.042	0.041	0.041	0.056	0.054	0.054	0.053	0.058	0.056	0.057	0.056	0.058	0.057	0.056	0.055	0.060	0.058	0.058	0.054	0.058	0.055	0.054	0.055	0.060	0.057	0.055	0.054	0.058	0.056	0.056	0.053	0.060	0.058	0.056	0.055
00:33:02	37.0	0.041	0.042	0.042	0.041	0.041	0.042	0.041	0.041	0.041	0.041	0.042	0.041	0.042	0.042	0.041	0.041	0.059	0.057	0.057	0.055	0.061	0.060	0.060	0.059	0.061	0.061	0.059	0.058	0.065	0.062	0.062	0.057	0.061	0.059	0.057	0.058	0.065	0.061	0.059	0.057	0.060	0.059	0.058	0.056	0.065	0.062	0.059	0.058
00:39:02	37.0	0.041	0.042	0.042	0.041	0.041	0.042	0.041	0.040	0.041	0.041	0.042	0.041	0.042	0.042	0.041	0.041	0.063	0.060	0.060	0.058	0.067	0.064	0.065	0.064	0.065	0.065	0.062	0.062	0.072	0.068	0.068	0.062	0.066	0.062	0.060	0.061	0.071	0.066	0.063	0.061	0.065	0.062	0.062	0.059	0.071	0.068	0.064	0.062
00:45:02	37.0	0.041	0.042	0.042	0.041	0.041	0.042	0.041	0.042	0.041	0.041	0.042	0.041	0.042	0.042	0.041	0.041	0.067	0.064	0.064	0.062	0.073	0.070	0.070	0.069	0.071	0.070	0.067	0.066	0.078	0.075	0.074	0.068	0.071	0.067	0.065	0.066	0.077	0.073	0.069	0.067	0.070	0.067	0.066	0.063	0.077	0.075	0.071	0.067
00:51:02	37.0	0.041	0.042	0.042	0.041	0.041	0.042	0.041	0.041	0.041	0.041	0.042	0.041	0.042	0.042	0.041	0.041	0.073	0.070	0.068	0.066	0.079	0.076	0.076	0.075	0.076	0.076	0.071	0.071	0.086	0.081	0.081	0.073	0.076	0.072	0.070	0.072	0.085	0.079	0.076	0.073	0.076	0.073	0.071	0.068	0.085	0.081	0.076	0.073
00:57:02	37.0	0.041	0.042	0.042	0.041	0.041	0.042	0.041	0.041	0.041	0.041	0.042	0.041	0.042	0.042	0.041	0.041	0.078	0.075	0.074	0.072	0.087	0.083	0.081	0.081	0.082	0.082	0.075	0.076	0.096	0.090	0.090	0.086	0.083	0.077	0.076	0.077	0.096	0.087	0.083	0.080	0.082	0.078	0.076	0.074	0.094	0.090	0.085	0.079
01:03:02	37.0	0.041	0.042	0.042	0.041	0.041	0.042	0.041	0.041	0.041	0.041	0.042	0.041	0.042	0.042	0.041	0.041	0.085	0.080	0.079	0.077	0.098	0.093	0.091	0.090	0.090	0.090	0.080	0.078	0.108	0.102	0.101	0.091	0.091	0.085	0.083	0.084	0.108	0.098	0.092	0.090	0.090	0.085	0.082	0.079	0.106	0.101	0.095	0.088
01:09:02	37.0	0.041	0.042	0.042	0.041	0.041	0.042	0.041	0.040	0.041	0.041	0.042	0.041	0.042	0.042	0.041	0.041	0.094	0.088	0.087	0.084	0.111	0.104	0.102	0.102	0.100	0.100	0.086	0.083	0.123	0.115	0.116	0.103	0.101	0.093	0.091	0.093	0.123	0.111	0.104	0.101	0.100	0.094	0.090	0.086	0.122	0.115	0.108	0.100
01:15:02	37.0	0.041	0.042	0.042	0.041	0.041	0.042	0.041	0.041	0.041	0.041	0.042	0.041	0.042	0.042	0.041	0.041	0.105	0.102	0.096	0.093	0.126	0.118	0.115	0.115	0.110	0.111	0.092	0.088	0.140	0.131	0.132	0.120	0.111	0.104	0.101	0.104	0.139	0.126	0.118	0.116	0.112	0.104	0.099	0.096	0.138	0.131	0.124	0.112
01:21:02	37.0	0.041	0.042	0.042	0.041	0.041	0.042	0.041	0.040	0.041	0.042	0.042	0.041	0.042	0.042	0.041	0.041	0.117	0.109	0.107	0.103	0.143	0.135	0.132	0.131	0.123	0.126	0.097	0.094	0.158	0.149	0.149	0.134	0.125	0.117	0.114	0.117	0.157	0.144	0.135	0.131	0.123	0.117	0.109	0.108	0.156	0.148	0.141	0.126
01:27:02	37.0	0.041	0.042	0.042	0.041	0.041	0.042	0.041	0.040	0.041	0.041	0.042	0.041	0.042	0.042	0.041	0.041	0.129	0.121	0.120	0.117	0.161	0.152	0.151	0.148	0.136	0.140	0.101	0.099	0.177	0.168	0.167	0.151	0.139	0.131	0.128	0.132	0.177	0.161	0.152	0.146	0.138	0.131	0.121	0.121	0.176	0.169	0.159	0.144
01:33:02	37.0	0.041	0.042	0.042	0.041	0.041	0.042	0.041	0.040	0.041	0.041	0.042	0.041	0.042	0.042	0.041	0.041	0.144	0.135	0.135	0.131	0.181	0.171	0.167	0.166	0.151	0.155	0.104	0.102	0.204	0.189	0.188	0.168	0.154	0.147	0.143	0.147	0.202	0.181	0.171	0.166	0.152	0.146	0.136	0.136	0.202	0.190	0.179	0.162
01:39:02	37.0	0.041	0.041	0.042	0.041	0.041	0.042	0.041	0.049	0.041	0.041	0.042	0.041	0.042	0.042	0.041	0.041	0.160	0.151	0.150	0.146	0.207	0.192	0.190	0.186	0.167	0.174	0.103	0.103	0.226	0.218	0.213	0.188	0.171	0.166	0.160	0.165	0.226	0.207	0.192	0.193	0.171	0.165	0.150	0.151	0.226	0.216	0.201	0.182
01:45:02	37.0	0.041	0.042	0.042	0.041	0.041	0.042	0.041	0.040	0.041	0.041	0.042	0.041	0.042	0.042	0.041	0.041	0.178	0.169	0.168	0.163	0.231	0.221	0.211	0.209	0.185	0.195	0.099	0.102	0.246	0.237	0.233	0.214	0.189	0.183	0.178	0.185	0.245	0.230	0.216	0.217	0.196	0.187	0.167	0.169	0.245	0.237	0.223	0.207
01:51:02	37.0	0.041	0.041	0.042	0.041	0.041	0.042	0.041	0.040	0.041	0.041	0.042	0.041	0.042	0.042	0.041	0.041	0.196	0.191	0.185	0.182	0.253	0.242	0.234	0.232	0.203	0.214	0.112	0.098	0.269	0.261	0.259	0.237	0.207	0.203	0.197	0.203	0.268	0.252	0.237	0.233	0.205	0.207	0.185	0.187	0.267	0.262	0.246	0.231
01:57:02	37.0	0.041	0.041	0.042	0.041	0.041	0.042	0.041	0.040	0.041	0.041	0.042	0.041	0.042	0.042	0.041	0.041	0.214	0.208	0.207	0.201	0.274	0.266	0.259	0.257	0.218	0.232	0.084	0.092	0.284	0.279	0.279	0.261	0.222	0.221	0.221	0.225	0.284	0.274	0.262	0.253	0.222	0.227	0.202	0.208	0.286	0.283	0.269	0.252
02:03:02	37.0	0.041	0.041	0.042	0.041	0.041	0.042	0.041	0.040	0.041	0.041	0.042	0.041	0.042	0.042	0.041	0.041	0.227	0.228	0.228	0.223	0.291	0.284	0.280	0.279	0.233	0.248	0.080	0.087	0.298	0.295	0.295	0.278	0.241	0.236	0.239	0.243	0.298	0.289	0.281	0.269	0.237	0.239	0.219	0.229	0.302	0.301	0.288	0.268
02:09:02	37.0	0.041	0.041	0.042	0.041	0.041	0.042	0.041	0.040	0.041	0.041	0.042	0.041	0.042	0.042	0.041	0.041	0.249	0.242	0.246	0.243	0.308	0.299	0.299	0.293	0.255	0.265	0.076	0.086	0.312	0.308	0.310	0.291	0.261	0.254	0.260	0.265	0.311	0.302	0.297	0.283	0.259	0.256	0.241	0.249	0.317	0.317	0.304	0.281
02:15:02	37.0	0.042	0.041	0.042	0.041	0.041	0.042	0.041	0.040	0.041	0.041	0.042	0.041	0.042	0.042	0.041	0.041	0.269	0.261	0.266	0.264	0.324	0.314	0.316	0.305	0.273	0.283	0.076	0.084	0.328	0.322	0.324	0.306	0.280	0.271	0.280	0.284	0.326	0.315	0.312	0.296	0.282	0.271	0.264	0.270	0.333	0.332	0.322	0.298
02:21:02	37.0	0.042	0.045	0.042	0.041	0.041	0.042	0.041	0.040	0.041	0.041	0.042	0.041	0.042	0.042	0.041	0.041	0.288	0.278	0.288	0.282	0.343	0.328	0.331	0.321	0.292	0.301	0.078	0.088	0.350	0.343	0.341	0.319	0.297	0.289	0.299	0.305	0.348	0.334	0.325	0.313	0.298	0.288	0.285	0.290	0.356	0.353	0.336	0.313
02:27:02	37.0	0.041	0.041	0.042	0.041	0.041	0.042	0.041	0.040	0.041	0.041	0.042	0.041	0.042	0.042	0.041	0.041	0.304	0.296	0.303	0.300	0.363	0.349	0.348	0.334	0.308	0.315	0.088	0.092	0.364	0.362	0.360	0.337	0.311	0.304	0.313	0.323	0.363	0.353	0.341	0.329	0.314	0.304	0.304	0.307	0.371	0.374	0.357	0.328
02:33:02	37.0	0.041	0.041	0.042	0.041	0.041	0.042	0.041	0.040	0.041	0.041	0.042	0.041	0.042	0.042	0.041	0.041	0.318	0.311	0.315	0.315	0.384	0.371	0.367	0.352	0.321	0.328	0.088	0.097	0.383	0.376	0.377	0.354	0.326	0.318	0.325	0.339	0.378	0.368	0.360	0.349	0.323	0.318	0.318	0.322	0.393	0.389	0.374	0.346
02:39:02	37.0	0.041	0.044	0.042	0.041	0.041	0.042	0.041	0.040	0.041	0.042	0.042	0.041	0.042	0.042	0.041	0.041	0.334	0.323	0.327	0.331	0.403	0.390	0.384	0.367	0.335	0.343	0.094	0.108	0.401	0.397	0.398	0.370	0.341	0.330	0.338	0.353	0.399	0.384	0.377	0.368	0.338	0.330	0.332	0.337	0.410	0.411	0.395	0.362
02:45:02	37.0	0.041	0.043	0.042	0.041	0.041	0.042	0.041	0.040	0.041	0.042	0.042	0.041	0.042	0.042	0.041	0.041	0.360	0.340	0.340	0.345	0.419	0.410	0.406	0.391	0.356	0.360	0.256	0.114	0.418	0.414	0.417	0.391	0.366	0.350	0.355	0.372	0.415	0.405	0.398	0.388	0.363	0.349	0.345	0.352	0.426	0.429	0.414	0.383
02:51:02	37.0	0.041	0.050	0.042	0.041	0.041	0.042	0.041	0.040	0.041	0.042	0.042	0.041	0.041	0.042	0.041	0.041	0.377	0.356	0.357	0.366	0.438	0.425	0.430	0.409	0.375	0.380	0.277	0.143	0.434	0.431	0.433	0.408	0.382	0.366	0.371	0.388	0.431	0.422	0.418	0.405	0.379	0.364	0.359	0.373	0.441	0.444	0.432	0.401
02:57:02	37.0	0.041	0.042	0.042	0.042	0.042	0.042	0.041	0.040	0.041	0.042	0.042	0.041	0.041	0.042	0.041	0.041	0.391	0.384	0.377	0.386	0.457	0.445	0.447	0.426	0.390	0.397	0.132	0.135	0.452	0.448	0.451	0.424	0.396	0.387	0.393	0.403	0.450	0.441	0.434	0.420	0.393	0.386	0.374	0.392	0.459	0.460	0.450	0.419
03:03:02	37.0	0.041	0.051	0.042	0.041	0.041	0.042	0.041	0.040	0.041	0.041	0.042	0.041	0.041	0.042	0.041	0.041	0.405	0.394	0.394	0.400	0.467	0.459	0.458	0.440	0.404	0.412	0.225	0.148	0.463	0.461	0.466	0.435	0.411	0.403	0.407	0.423	0.461	0.453	0.451	0.432	0.408	0.401	0.388	0.411	0.471	0.471	0.458	0.429
03:09:02	37.0	0.041	0.046	0.042	0.041	0.041	0.042	0.041	0.040	0.041	0.043	0.042	0.041	0.041	0.042	0.041	0.041	0.419	0.409	0.410	0.414	0.479	0.473	0.472	0.454	0.418	0.425	0.173	0.167	0.475	0.474	0.479	0.449	0.425	0.417	0.422	0.436	0.475	0.466	0.464	0.445	0.422	0.415	0.404	0.424	0.483	0.484	0.470	0.442
03:15:02	37.0	0.041	0.042	0.042	0.041	0.041	0.042	0.041	0.040	0.041	0.041	0.042	0.041	0.041	0.042	0.041	0.041	0.433	0.425	0.424	0.429	0.491	0.487	0.485	0.466	0.432	0.438	0.178	0.182	0.488	0.489	0.493	0.462	0.437	0.430	0.434	0.449	0.488	0.481	0.478	0.458	0.437	0.429	0.426	0.440	0.496	0.497	0.482	0.455
03:21:02	37.0	0.041	0.045	0.042	0.041	0.042	0.042	0.041	0.040	0.041	0.041	0.042	0.041	0.042	0.042	0.041	0.041	0.445	0.440	0.438	0.441	0.504	0.500	0.495	0.478	0.443	0.450	0.236	0.198	0.506	0.503	0.506	0.473	0.450	0.443	0.448	0.460	0.502	0.495	0.491	0.469	0.447	0.441	0.444	0.452	0.510	0.508	0.492	0.467
03:27:02	37.1	0.041	0.041	0.042	0.042	0.042	0.042	0.041	0.040	0.041	0.043	0.042	0.041	0.041	0.042	0.041	0.041	0.457	0.450	0.450	0.453	0.513	0.518	0.504	0.490	0.455	0.463	0.226	0.228	0.524	0.520	0.521	0.484	0.462	0.456	0.458	0.473	0.521	0.513	0.509	0.480	0.459	0.454	0.459	0.467	0.527	0.523	0.501	0.478
03:33:02	37.0	0.041	0.043	0.042	0.042	0.042	0.042	0.041	0.040	0.041	0.042	0.042	0.041	0.042	0.042	0.041	0.041	0.470	0.464	0.461	0.466	0.524	0.528	0.516	0.501	0.468	0.475	0.217	0.232	0.534	0.529	0.527	0.495	0.475	0.468	0.471	0.482	0.533	0.523	0.518	0.494	0.479	0.467	0.472	0.474	0.537	0.534	0.516	0.489
03:39:02	37.0	0.041	0.041	0.042	0.041	0.041	0.042	0.041	0.040	0.041	0.042	0.042	0.041	0.041	0.042	0.041	0.041	0.485	0.479	0.473	0.477	0.537	0.538	0.527	0.513	0.479	0.487	0.247	0.249	0.549	0.544	0.538	0.507	0.488	0.481	0.482	0.493	0.546	0.536	0.530	0.506	0.487	0.479	0.485	0.485	0.551	0.546	0.528	0.501
03:45:02	37.0	0.041	0.041	0.042	0.041	0.041	0.042	0.041	0.040	0.041	0.043	0.042	0.041	0.041	0.042	0.041	0.041	0.501	0.492	0.485	0.489	0.551	0.548	0.541	0.527	0.493	0.499	0.247	0.263	0.567	0.558	0.548	0.520	0.504	0.493	0.494	0.505	0.562	0.551	0.540	0.519	0.504	0.492	0.498	0.497	0.565	0.560	0.541	0.513
03:51:02	37.0	0.041	0.043	0.042	0.041	0.042	0.042	0.041	0.040	0.041	0.043	0.042	0.041	0.041	0.042	0.041	0.041	0.518	0.499	0.498	0.501	0.567	0.559	0.555	0.541	0.509	0.512	0.269	0.281	0.588	0.576	0.561	0.535	0.521	0.507	0.508	0.516	0.583	0.573	0.552	0.534	0.520	0.505	0.509	0.508	0.582	0.578	0.556	0.526
03:57:02	37.0	0.041	0.042	0.042	0.041	0.041	0.042	0.041	0.040	0.041	0.043	0.042	0.041	0.041	0.042	0.041	0.041	0.534	0.513	0.510	0.512	0.581	0.575	0.574	0.554	0.525	0.524	0.294	0.294	0.596	0.588	0.578	0.548	0.535	0.519	0.519	0.528	0.592	0.580	0.562	0.548	0.543	0.517	0.519	0.519	0.592	0.590	0.571	0.540
04:03:02	37.0	0.041	0.041	0.042	0.041	0.041	0.042	0.041	0.041	0.041	0.042	0.042	0.041	0.041	0.042	0.041	0.041	0.546	0.526	0.523	0.524	0.592	0.588	0.587	0.567	0.538	0.538	0.296	0.311	0.606	0.598	0.590	0.560	0.548	0.534	0.535	0.541	0.608	0.594	0.577	0.559	0.545	0.532	0.529	0.530	0.603	0.601	0.585	0.553
04:09:02	37.0	0.041	0.046	0.042	0.041	0.041	0.042	0.041	0.040	0.041	0.042	0.042	0.041	0.041	0.042	0.041	0.041	0.554	0.541	0.540	0.539	0.601	0.599	0.597	0.577	0.547	0.551	0.310	0.328	0.613	0.607	0.601	0.569	0.556	0.548	0.550	0.557	0.617	0.606	0.589	0.569	0.558	0.545	0.540	0.545	0.611	0.611	0.596	0.563
04:15:02	37.0	0.041	0.041	0.041	0.041	0.041	0.042	0.041	0.040	0.041	0.042	0.042	0.041	0.041	0.042	0.041	0.041	0.563	0.553	0.552	0.553	0.610	0.609	0.606	0.586	0.554	0.562	0.331	0.343	0.620	0.614	0.611	0.578	0.563	0.560	0.563	0.572	0.627	0.613	0.599	0.579	0.561	0.556	0.552	0.561	0.620	0.620	0.605	0.574
04:21:02	37.0	0.041	0.041	0.042	0.041	0.041	0.042	0.041	0.040	0.041	0.043	0.042	0.041	0.042	0.042	0.041	0.041	0.569	0.566	0.564	0.566	0.621	0.618	0.614	0.595	0.561	0.572	0.345	0.361	0.626	0.622	0.618	0.589	0.569	0.570	0.574	0.582	0.634	0.620	0.606	0.592	0.566	0.567	0.566	0.572	0.629	0.628	0.614	0.584
04:27:02	37.0	0.041	0.042	0.042	0.041	0.041	0.042	0.041	0.040	0.041	0.042	0.042	0.041	0.042	0.042	0.041	0.041	0.578	0.578	0.572	0.576	0.630	0.628	0.624	0.606	0.568	0.582	0.361	0.375	0.635	0.631	0.626	0.600	0.577	0.581	0.582	0.589	0.640	0.626	0.613	0.602	0.573	0.577	0.579	0.582	0.637	0.639	0.625	0.595
04:33:02	37.0	0.041	0.043	0.042	0.041	0.041	0.042	0.041	0.040	0.041	0.041	0.042	0.041	0.042	0.042	0.041	0.041	0.585	0.587	0.582	0.586	0.638	0.637	0.634	0.617	0.573	0.591	0.373	0.391	0.641	0.640	0.636	0.610	0.584	0.590	0.591	0.597	0.645	0.633	0.625	0.611	0.581	0.587	0.590	0.589	0.644	0.647	0.633	0.605
04:39:02	37.0	0.041	0.043	0.042	0.041	0.041	0.042	0.041	0.040	0.041	0.042	0.042	0.041	0.042	0.042	0.041	0.041	0.596	0.598	0.591	0.594	0.645	0.645	0.642	0.625	0.581	0.600	0.390	0.404	0.649	0.647	0.643	0.618	0.593	0.602	0.599	0.605	0.649	0.642	0.634	0.620	0.605	0.598	0.600	0.597	0.651	0.655	0.640	0.613
04:45:02	37.0	0.041	0.046	0.042	0.041	0.041	0.042	0.041	0.040	0.041	0.044	0.042	0.041	0.042	0.042	0.041	0.041	0.604	0.623	0.602	0.601	0.653	0.653	0.648	0.633	0.589	0.610	0.401	0.416	0.655	0.653	0.651	0.626	0.601	0.611	0.609	0.612	0.657	0.649	0.641	0.628	0.600	0.608	0.608	0.605	0.657	0.663	0.647	0.622
04:51:02	37.0	0.041	0.044	0.042	0.041	0.041	0.042	0.041	0.040	0.041	0.041	0.042	0.041	0.042	0.042	0.041	0.041	0.611	0.616	0.612	0.610	0.660	0.660	0.655	0.641	0.598	0.618	0.418	0.430	0.661	0.660	0.658	0.634	0.609	0.620	0.620	0.619	0.661	0.654	0.648	0.635	0.620	0.618	0.615	0.612	0.662	0.671	0.654	0.629
04:57:02	37.0	0.041	0.045	0.042	0.041	0.041	0.042	0.041	0.040	0.041	0.041	0.042	0.041	0.042	0.042	0.041	0.041	0.617	0.640	0.621	0.621	0.668	0.667	0.664	0.648	0.605	0.626	0.429	0.443	0.667	0.668	0.666	0.641	0.615	0.629	0.629	0.629	0.666	0.660	0.655	0.642	0.620	0.626	0.622	0.622	0.671	0.678	0.662	0.636
05:03:02	37.0	0.041	0.043	0.042	0.041	0.041	0.042	0.041	0.040	0.041	0.041	0.042	0.041	0.042	0.042	0.041	0.041	0.622	0.637	0.630	0.630	0.676	0.674	0.671	0.654	0.610	0.634	0.444	0.457	0.674	0.674	0.672	0.648	0.627	0.636	0.638	0.638	0.672	0.665	0.662	0.647	0.623	0.634	0.629	0.631	0.677	0.683	0.668	0.643
05:09:02	37.1	0.041	0.047	0.042	0.041	0.041	0.042	0.041	0.040	0.041	0.043	0.042	0.041	0.042	0.042	0.041	0.041	0.625	0.639	0.638	0.639	0.684	0.682	0.678	0.660	0.615	0.640	0.459	0.468	0.681	0.681	0.680	0.652	0.623	0.644	0.647	0.646	0.679	0.673	0.671	0.652	0.635	0.641	0.636	0.638	0.685	0.692	0.675	0.647
05:15:02	37.0	0.041	0.041	0.042	0.041	0.041	0.042	0.041	0.040	0.041	0.043	0.042	0.042	0.042	0.042	0.041	0.041	0.629	0.644	0.646	0.648	0.692	0.690	0.686	0.665	0.617	0.644	0.461	0.485	0.690	0.688	0.687	0.657	0.625	0.648	0.653	0.655	0.686	0.680	0.678	0.656	0.623	0.646	0.643	0.646	0.693	0.699	0.683	0.650
05:21:02	37.0	0.041	0.041	0.041	0.041	0.041	0.042	0.041	0.040	0.047	0.041	0.042	0.041	0.042	0.042	0.041	0.041	0.632	0.650	0.652	0.655	0.699	0.697	0.692	0.671	0.620	0.649	0.485	0.497	0.698	0.698	0.694	0.663	0.630	0.653	0.661	0.663	0.695	0.689	0.685	0.661	0.626	0.652	0.652	0.655	0.701	0.708	0.689	0.655
05:27:02	37.0	0.041	0.053	0.041	0.041	0.041	0.042	0.041	0.040	0.046	0.042	0.042	0.041	0.042	0.042	0.041	0.041	0.636	0.655	0.658	0.662	0.708	0.705	0.700	0.676	0.623	0.654	0.500	0.507	0.707	0.706	0.701	0.668	0.634	0.658	0.668	0.670	0.704	0.698	0.692	0.667	0.642	0.658	0.660	0.661	0.709	0.716	0.696	0.659
05:33:02	37.0	0.041	0.048	0.041	0.041	0.041	0.042	0.041	0.040	0.048	0.042	0.042	0.041	0.042	0.042	0.041	0.041	0.640	0.663	0.666	0.669	0.715	0.712	0.708	0.683	0.625	0.661	0.510	0.515	0.715	0.713	0.710	0.675	0.636	0.665	0.677	0.677	0.711	0.705	0.699	0.673	0.633	0.663	0.669	0.669	0.718	0.724	0.705	0.666
05:39:02	37.0	0.041	0.051	0.041	0.041	0.041	0.042	0.041	0.040	0.047	0.042	0.042	0.041	0.042	0.042	0.041	0.041	0.644	0.670	0.672	0.677	0.723	0.721	0.715	0.688	0.629	0.668	0.518	0.524	0.723	0.722	0.716	0.679	0.641	0.673	0.684	0.685	0.720	0.714	0.707	0.678	0.638	0.671	0.678	0.678	0.725	0.731	0.712	0.672
05:45:02	37.0	0.041	0.053	0.041	0.041	0.041	0.042	0.041	0.040	0.050	0.042	0.042	0.041	0.042	0.042	0.041	0.041	0.647	0.679	0.679	0.685	0.729	0.728	0.721	0.692	0.629	0.676	0.527	0.532	0.730	0.729	0.722	0.684	0.645	0.681	0.691	0.693	0.728	0.722	0.714	0.684	0.649	0.678	0.686	0.685	0.732	0.738	0.717	0.677
05:51:02	37.0	0.041	0.043	0.041	0.041	0.041	0.042	0.041	0.040	0.046	0.042	0.042	0.041	0.042	0.042	0.041	0.041	0.650	0.688	0.685	0.692	0.734	0.734	0.726	0.698	0.632	0.683	0.538	0.538	0.736	0.736	0.728	0.689	0.647	0.689	0.699	0.700	0.734	0.727	0.720	0.688	0.645	0.686	0.692	0.692	0.737	0.744	0.723	0.683
05:57:02	37.0	0.041	0.043	0.041	0.041	0.041	0.042	0.041	0.040	0.046	0.041	0.042	0.041	0.042	0.042	0.041	0.041	0.652	0.708	0.691	0.698	0.739	0.741	0.732	0.702	0.633	0.689	0.545	0.549	0.742	0.741	0.734	0.694	0.648	0.695	0.705	0.707	0.740	0.733	0.726	0.692	0.646	0.691	0.699	0.700	0.743	0.749	0.728	0.687
06:03:02	37.0	0.041	0.050	0.041	0.041	0.041	0.042	0.041	0.040	0.048	0.042	0.042	0.041	0.042	0.042	0.041	0.041	0.651	0.699	0.698	0.706	0.745	0.746	0.736	0.708	0.633	0.695	0.559	0.559	0.748	0.747	0.739	0.699	0.648	0.700	0.712	0.714	0.745	0.740	0.731	0.696	0.644	0.698	0.706	0.708	0.748	0.754	0.733	0.691
06:09:02	37.0	0.041	0.041	0.041	0.042	0.041	0.042	0.041	0.040	0.048	0.043	0.042	0.041	0.042	0.042	0.041	0.041	0.651	0.703	0.704	0.711	0.749	0.751	0.740	0.712	0.632	0.698	0.570	0.566	0.751	0.751	0.742	0.703	0.647	0.704	0.716	0.721	0.751	0.744	0.735	0.699	0.642	0.702	0.711	0.714	0.752	0.758	0.737	0.694
06:15:02	37.0	0.041	0.042	0.041	0.041	0.041	0.041	0.041	0.039	0.040	0.041	0.042	0.041	0.041	0.041	0.041	0.041	0.650	0.710	0.708	0.714	0.751	0.754	0.744	0.717	0.630	0.706	0.580	0.575	0.754	0.755	0.745	0.709	0.646	0.712	0.717	0.727	0.756	0.750	0.740	0.705	0.640	0.708	0.713	0.719	0.757	0.763	0.740	0.700
06:21:02	37.0	0.041	0.041	0.041	0.041	0.041	0.042	0.041	0.040	0.041	0.042	0.042	0.041	0.042	0.042	0.041	0.041	0.647	0.717	0.715	0.722	0.756	0.759	0.747	0.719	0.626	0.707	0.587	0.577	0.760	0.759	0.749	0.710	0.642	0.713	0.725	0.732	0.759	0.752	0.743	0.703	0.633	0.710	0.721	0.724	0.760	0.766	0.744	0.698
06:27:02	37.0	0.041	0.041	0.041	0.041	0.041	0.042	0.041	0.039	0.040	0.042	0.042	0.041	0.041	0.042	0.041	0.041	0.643	0.717	0.719	0.727	0.760	0.762	0.750	0.722	0.623	0.711	0.596	0.597	0.765	0.763	0.752	0.712	0.638	0.716	0.731	0.735	0.764	0.757	0.747	0.707	0.629	0.714	0.726	0.729	0.764	0.771	0.747	0.701
06:33:02	37.0	0.041	0.041	0.041	0.041	0.041	0.042	0.041	0.040	0.040	0.043	0.042	0.041	0.042	0.042	0.041	0.041	0.638	0.721	0.725	0.730	0.763	0.767	0.754	0.726	0.618	0.714	0.605	0.602	0.768	0.767	0.756	0.715	0.634	0.720	0.736	0.740	0.767	0.760	0.750	0.709	0.626	0.717	0.731	0.733	0.768	0.774	0.750	0.704
06:39:02	37.0	0.040	0.041	0.041	0.041	0.041	0.042	0.041	0.040	0.040	0.041	0.042	0.041	0.042	0.042	0.041	0.041	0.636	0.723	0.728	0.736	0.767	0.770	0.757	0.728	0.613	0.716	0.613	0.607	0.772	0.771	0.759	0.718	0.629	0.724	0.740	0.744	0.771	0.764	0.753	0.712	0.621	0.721	0.736	0.736	0.772	0.778	0.754	0.705
06:45:02	37.0	0.040	0.044	0.041	0.041	0.041	0.042	0.041	0.040	0.040	0.042	0.042	0.041	0.042	0.042	0.041	0.041	0.631	0.729	0.732	0.740	0.771	0.773	0.761	0.731	0.609	0.721	0.621	0.619	0.775	0.774	0.763	0.721	0.624	0.727	0.744	0.748	0.775	0.768	0.755	0.714	0.617	0.724	0.741	0.741	0.776	0.782	0.757	0.708
06:51:02	37.0	0.040	0.041	0.041	0.041	0.041	0.042	0.041	0.039	0.040	0.042	0.042	0.041	0.041	0.042	0.041	0.041	0.625	0.739	0.737	0.745	0.775	0.777	0.764	0.734	0.604	0.723	0.624	0.624	0.779	0.778	0.765	0.724	0.619	0.730	0.749	0.751	0.779	0.772	0.758	0.717	0.611	0.728	0.746	0.744	0.779	0.786	0.761	0.710
06:57:02	37.0	0.040	0.041	0.041	0.041	0.041	0.042	0.041	0.039	0.040	0.042	0.042	0.041	0.042	0.042	0.041	0.041	0.621	0.731	0.740	0.749	0.779	0.780	0.768	0.736	0.599	0.727	0.630	0.634	0.782	0.782	0.768	0.726	0.614	0.733	0.752	0.755	0.782	0.774	0.762	0.720	0.606	0.731	0.750	0.748	0.783	0.789	0.764	0.712
07:03:02	37.0	0.040	0.043	0.041	0.041	0.041	0.042	0.041	0.039	0.040	0.041	0.042	0.041	0.041	0.042	0.041	0.041	0.616	0.735	0.744	0.753	0.784	0.783	0.772	0.739	0.594	0.730	0.636	0.631	0.785	0.785	0.771	0.729	0.609	0.736	0.756	0.758	0.785	0.778	0.764	0.721	0.600	0.733	0.753	0.751	0.787	0.792	0.769	0.715
07:09:02	37.0	0.040	0.049	0.041	0.041	0.041	0.042	0.041	0.039	0.040	0.041	0.042	0.041	0.042	0.042	0.041	0.041	0.608	0.738	0.747	0.757	0.788	0.787	0.776	0.742	0.587	0.732	0.642	0.641	0.789	0.788	0.775	0.732	0.602	0.737	0.760	0.762	0.789	0.781	0.768	0.724	0.593	0.735	0.757	0.756	0.790	0.795	0.774	0.718
07:15:02	37.0	0.040	0.041	0.041	0.041	0.041	0.042	0.041	0.039	0.040	0.042	0.042	0.041	0.041	0.042	0.041	0.041	0.602	0.737	0.751	0.761	0.794	0.791	0.781	0.745	0.581	0.734	0.647	0.652	0.792	0.791	0.779	0.735	0.597	0.741	0.764	0.767	0.792	0.784	0.772	0.727	0.587	0.738	0.761	0.760	0.793	0.799	0.777	0.720
07:21:02	37.0	0.040	0.041	0.041	0.041	0.041	0.042	0.041	0.039	0.040	0.041	0.042	0.041	0.042	0.042	0.041	0.041	0.595	0.746	0.754	0.765	0.798	0.796	0.785	0.749	0.576	0.741	0.654	0.652	0.795	0.794	0.783	0.738	0.590	0.743	0.767	0.771	0.795	0.788	0.776	0.729	0.580	0.741	0.764	0.765	0.798	0.802	0.782	0.722
07:27:02	37.0	0.040	0.052	0.041	0.041	0.041	0.042	0.041	0.039	0.040	0.041	0.042	0.041	0.042	0.042	0.041	0.041	0.588	0.744	0.758	0.769	0.803	0.801	0.789	0.752	0.567	0.738	0.655	0.660	0.799	0.798	0.787	0.740	0.582	0.745	0.771	0.776	0.799	0.791	0.780	0.731	0.571	0.743	0.768	0.768	0.802	0.806	0.786	0.724
07:33:02	37.0	0.040	0.041	0.041	0.041	0.041	0.041	0.040	0.039	0.040	0.041	0.042	0.041	0.041	0.042	0.041	0.041	0.580	0.749	0.761	0.773	0.807	0.805	0.794	0.753	0.560	0.740	0.660	0.660	0.803	0.801	0.792	0.742	0.575	0.748	0.774	0.780	0.803	0.795	0.784	0.733	0.564	0.745	0.772	0.773	0.805	0.810	0.790	0.726
07:39:02	37.0	0.040	0.041	0.041	0.041	0.041	0.041	0.040	0.039	0.040	0.041	0.042	0.041	0.041	0.042	0.041	0.040	0.573	0.755	0.765	0.776	0.811	0.809	0.798	0.756	0.552	0.741	0.666	0.669	0.808	0.805	0.796	0.744	0.566	0.750	0.778	0.783	0.807	0.798	0.788	0.735	0.556	0.748	0.774	0.777	0.810	0.814	0.794	0.727
07:45:02	37.0	0.040	0.041	0.041	0.041	0.041	0.041	0.041	0.039	0.040	0.041	0.042	0.041	0.041	0.042	0.041	0.041	0.563	0.753	0.767	0.780	0.815	0.813	0.802	0.758	0.544	0.744	0.669	0.677	0.812	0.809	0.800	0.747	0.559	0.752	0.781	0.787	0.811	0.802	0.792	0.737	0.547	0.750	0.778	0.781	0.814	0.818	0.798	0.730
07:51:02	37.0	0.040	0.041	0.041	0.041	0.041	0.041	0.040	0.039	0.040	0.041	0.042	0.041	0.041	0.041	0.041	0.041	0.556	0.755	0.770	0.783	0.819	0.817	0.806	0.761	0.536	0.746	0.674	0.675	0.816	0.813	0.804	0.749	0.551	0.754	0.784	0.791	0.815	0.806	0.796	0.739	0.537	0.752	0.782	0.784	0.818	0.822	0.802	0.731
07:57:02	37.0	0.040	0.041	0.041	0.041	0.041	0.041	0.040	0.039	0.040	0.041	0.042	0.041	0.041	0.042	0.041	0.040	0.547	0.759	0.774	0.787	0.823	0.822	0.810	0.763	0.529	0.747	0.681	0.680	0.820	0.817	0.808	0.752	0.541	0.755	0.787	0.795	0.819	0.810	0.800	0.741	0.528	0.754	0.784	0.788	0.822	0.826	0.805	0.733
08:03:02	37.0	0.040	0.041	0.041	0.041	0.041	0.041	0.040	0.039	0.040	0.041	0.042	0.041	0.042	0.042	0.041	0.041	0.535	0.760	0.776	0.790	0.827	0.826	0.814	0.765	0.516	0.748	0.686	0.684	0.824	0.821	0.812	0.754	0.530	0.757	0.790	0.798	0.823	0.814	0.804	0.742	0.518	0.756	0.787	0.792	0.827	0.831	0.809	0.734
08:09:02	37.0	0.040	0.040	0.041	0.041	0.041	0.041	0.040	0.039	0.040	0.041	0.042	0.041	0.042	0.041	0.041	0.040	0.522	0.756	0.779	0.794	0.831	0.830	0.817	0.767	0.508	0.751	0.695	0.695	0.828	0.826	0.816	0.756	0.520	0.759	0.794	0.802	0.828	0.818	0.807	0.744	0.507	0.757	0.790	0.795	0.831	0.834	0.813	0.735
08:15:02	37.0	0.040	0.040	0.041	0.041	0.041	0.041	0.040	0.039	0.040	0.041	0.042	0.041	0.041	0.042	0.041	0.040	0.513	0.757	0.782	0.796	0.834	0.833	0.821	0.768	0.498	0.753	0.688	0.690	0.831	0.829	0.819	0.758	0.510	0.761	0.796	0.805	0.831	0.822	0.811	0.745	0.496	0.759	0.793	0.798	0.834	0.838	0.816	0.735
08:21:02	37.0	0.040	0.040	0.041	0.040	0.041	0.041	0.040	0.039	0.040	0.041	0.041	0.041	0.041	0.042	0.041	0.040	0.500	0.761	0.784	0.799	0.838	0.836	0.824	0.771	0.487	0.752	0.684	0.696	0.835	0.832	0.822	0.759	0.499	0.761	0.799	0.808	0.835	0.825	0.814	0.746	0.484	0.760	0.796	0.802	0.838	0.842	0.820	0.735
08:27:02	37.0	0.040	0.040	0.041	0.040	0.040	0.041	0.040	0.039	0.040	0.041	0.041	0.041	0.041	0.042	0.041	0.040	0.488	0.763	0.787	0.804	0.842	0.841	0.828	0.772	0.475	0.753	0.684	0.698	0.839	0.836	0.826	0.761	0.487	0.762	0.802	0.811	0.838	0.829	0.818	0.746	0.472	0.761	0.799	0.805	0.842	0.846	0.824	0.735
08:33:02	37.0	0.040	0.040	0.041	0.041	0.041	0.041	0.040	0.039	0.040	0.041	0.042	0.041	0.041	0.041	0.041	0.040	0.474	0.759	0.790	0.806	0.846	0.844	0.832	0.774	0.465	0.752	0.694	0.699	0.842	0.839	0.829	0.763	0.476	0.762	0.804	0.815	0.842	0.833	0.821	0.746	0.459	0.762	0.801	0.809	0.846	0.850	0.827	0.736
08:39:02	37.0	0.039	0.040	0.041	0.040	0.041	0.041	0.040	0.039	0.039	0.041	0.041	0.041	0.041	0.042	0.041	0.040	0.459	0.759	0.792	0.809	0.849	0.848	0.835	0.776	0.451	0.752	0.690	0.706	0.846	0.843	0.833	0.763	0.463	0.762	0.808	0.818	0.846	0.836	0.824	0.747	0.447	0.763	0.804	0.812	0.849	0.854	0.830	0.735
08:45:02	37.0	0.039	0.040	0.041	0.040	0.041	0.041	0.040	0.039	0.040	0.041	0.041	0.041	0.041	0.042	0.041	0.040	0.447	0.754	0.795	0.812	0.853	0.851	0.838	0.778	0.437	0.751	0.697	0.704	0.849	0.847	0.836	0.765	0.450	0.762	0.811	0.821	0.850	0.840	0.828	0.747	0.439	0.764	0.807	0.816	0.853	0.857	0.833	0.735
08:51:02	37.0	0.039	0.040	0.041	0.040	0.041	0.041	0.040	0.039	0.039	0.041	0.041	0.041	0.041	0.042	0.041	0.040	0.432	0.753	0.797	0.815	0.856	0.854	0.842	0.779	0.426	0.749	0.693	0.714	0.853	0.850	0.839	0.765	0.437	0.761	0.813	0.824	0.853	0.844	0.831	0.747	0.419	0.764	0.809	0.818	0.857	0.861	0.837	0.735
08:57:02	37.0	0.039	0.040	0.041	0.040	0.041	0.041	0.040	0.039	0.040	0.041	0.041	0.041	0.041	0.042	0.041	0.040	0.416	0.751	0.800	0.819	0.860	0.858	0.845	0.780	0.410	0.747	0.693	0.711	0.857	0.854	0.842	0.766	0.422	0.759	0.816	0.827	0.857	0.847	0.835	0.745	0.404	0.764	0.812	0.822	0.860	0.865	0.840	0.734
09:03:02	37.0	0.039	0.040	0.041	0.040	0.040	0.041	0.040	0.039	0.039	0.041	0.041	0.041	0.041	0.042	0.041	0.040	0.400	0.746	0.803	0.821	0.863	0.862	0.848	0.781	0.395	0.745	0.692	0.713	0.860	0.858	0.846	0.766	0.406	0.757	0.818	0.830	0.861	0.851	0.838	0.745	0.388	0.763	0.815	0.825	0.865	0.868	0.843	0.733
09:09:02	37.0	0.039	0.040	0.041	0.040	0.040	0.041	0.040	0.039	0.039	0.041	0.041	0.041	0.041	0.042	0.041	0.040	0.383	0.745	0.805	0.824	0.867	0.866	0.852	0.782	0.382	0.744	0.694	0.718	0.863	0.861	0.849	0.766	0.392	0.756	0.821	0.834	0.864	0.854	0.841	0.745	0.372	0.762	0.816	0.828	0.868	0.872	0.846	0.731
09:15:02	37.0	0.038	0.040	0.041	0.040	0.040	0.041	0.040	0.039	0.039	0.041	0.041	0.041	0.041	0.042	0.041	0.040	0.367	0.742	0.806	0.828	0.870	0.869	0.854	0.782	0.367	0.741	0.690	0.719	0.867	0.865	0.852	0.766	0.375	0.754	0.823	0.836	0.868	0.858	0.844	0.744	0.355	0.759	0.819	0.830	0.871	0.875	0.849	0.731
09:21:02	37.0	0.038	0.040	0.041	0.040	0.040	0.041	0.040	0.039	0.039	0.041	0.041	0.041	0.042	0.042	0.041	0.040	0.349	0.739	0.808	0.830	0.873	0.872	0.857	0.781	0.349	0.737	0.699	0.729	0.871	0.868	0.855	0.766	0.358	0.753	0.826	0.839	0.871	0.861	0.847	0.741	0.338	0.757	0.821	0.834	0.875	0.879	0.852	0.728
09:27:02	37.0	0.038	0.040	0.041	0.040	0.040	0.041	0.040	0.039	0.039	0.041	0.041	0.041	0.041	0.042	0.041	0.040	0.330	0.734	0.810	0.833	0.876	0.876	0.860	0.783	0.332	0.734	0.693	0.733	0.874	0.871	0.859	0.766	0.340	0.750	0.828	0.842	0.875	0.865	0.850	0.740	0.319	0.755	0.822	0.837	0.879	0.882	0.855	0.726
09:33:02	37.0	0.038	0.040	0.041	0.040	0.040	0.041	0.040	0.039	0.039	0.041	0.041	0.041	0.041	0.042	0.041	0.040	0.310	0.731	0.810	0.836	0.880	0.879	0.864	0.782	0.315	0.731	0.691	0.727	0.877	0.874	0.862	0.765	0.323	0.748	0.830	0.845	0.878	0.868	0.854	0.737	0.300	0.753	0.825	0.840	0.882	0.886	0.858	0.722
09:39:02	37.0	0.038	0.040	0.041	0.040	0.040	0.041	0.040	0.039	0.039	0.041	0.041	0.041	0.041	0.041	0.041	0.040	0.290	0.728	0.811	0.839	0.883	0.882	0.867	0.782	0.297	0.727	0.691	0.728	0.881	0.878	0.864	0.765	0.304	0.744	0.832	0.848	0.882	0.871	0.857	0.734	0.281	0.751	0.827	0.843	0.885	0.889	0.861	0.720
09:45:02	37.0	0.038	0.040	0.040	0.040	0.040	0.041	0.040	0.039	0.039	0.041	0.041	0.041	0.041	0.041	0.041	0.040	0.270	0.723	0.811	0.841	0.887	0.886	0.870	0.782	0.278	0.722	0.693	0.727	0.885	0.881	0.868	0.763	0.285	0.741	0.834	0.851	0.885	0.875	0.860	0.731	0.260	0.747	0.828	0.847	0.889	0.892	0.864	0.717
09:51:02	37.0	0.038	0.040	0.040	0.040	0.040	0.041	0.040	0.039	0.039	0.041	0.041	0.041	0.041	0.041	0.041	0.040	0.248	0.719	0.810	0.844	0.890	0.889	0.873	0.781	0.259	0.719	0.694	0.730	0.888	0.885	0.870	0.761	0.265	0.738	0.836	0.854	0.888	0.878	0.863	0.727	0.239	0.744	0.830	0.849	0.892	0.896	0.867	0.713
09:57:02	37.0	0.038	0.040	0.040	0.040	0.040	0.041	0.040	0.039	0.039	0.040	0.041	0.041	0.041	0.041	0.040	0.040	0.225	0.713	0.810	0.846	0.893	0.892	0.876	0.780	0.239	0.714	0.693	0.735	0.891	0.888	0.874	0.759	0.244	0.733	0.837	0.856	0.892	0.881	0.865	0.722	0.217	0.740	0.831	0.852	0.896	0.899	0.870	0.706
10:03:02	37.0	0.037	0.040	0.040	0.040	0.040	0.041	0.040	0.039	0.039	0.040	0.041	0.041	0.041	0.041	0.040	0.040	0.202	0.707	0.810	0.848	0.896	0.896	0.878	0.778	0.218	0.710	0.694	0.734	0.895	0.891	0.876	0.757	0.222	0.730	0.839	0.859	0.895	0.885	0.868	0.716	0.195	0.735	0.833	0.854	0.899	0.902	0.873	0.702
[truncated: 48 more columns]
