# Supplementary material for: NT-CRISPR, combining natural transformation and CRISPR-Cas9 counterselection for markerless and scarless genome editing in Vibrio natriegens
Source: Commun Biol. 2022 Mar 25;5:265. doi: 10.1038/s42003-022-03150-0 (PMC8956659; doi:10.1038/s42003-022-03150-0)
Supplement: Supplementary file 5 — Supplementary Data 2 [file 42003_2022_3150_MOESM5_ESM.zip › Platereader/21-04-27 translational fusion strains Fluo Gain 90.xlsx]

## Sheet: Sheet1
Time	T° Read 2:579,616	C3	D3	E3	F3	C4	D4	E4	F4	C5	D5	E5	F5	C6	D6	E6	F6	C7	D7	E7	F7	C8	D8	E8	F8	C9	D9	E9	F9	C10	D10	E10	F10
00:03:52	37.0	31	36	41	32	34	34	34	32	29	40	40	29	71	81	76	67	73	71	78	70	130	125	125	124	34	34	32	30	32	29	39	38
00:09:52	37.0	32	37	33	30	37	32	30	36	30	32	28	31	82	68	75	80	72	64	73	76	140	126	129	121	30	38	30	38	35	33	37	34
00:15:52	37.0	33	25	28	32	32	34	34	32	29	36	35	27	86	78	83	88	75	74	82	89	158	160	144	154	31	33	32	29	29	28	32	31
00:21:52	37.0	32	31	36	31	37	29	34	35	38	27	38	42	93	88	91	86	85	88	84	87	187	179	168	178	33	32	35	33	39	25	32	28
00:27:52	37.0	35	27	33	37	33	36	26	29	31	34	33	40	94	101	96	94	89	94	101	91	218	205	210	220	34	26	29	31	30	33	38	34
00:33:52	37.0	39	31	33	30	34	36	35	39	37	30	28	39	115	108	104	97	99	92	95	95	225	233	210	224	35	31	29	28	36	33	39	35
00:39:52	37.0	35	29	30	35	34	38	34	27	35	33	28	33	121	104	108	113	103	96	107	110	278	246	249	245	39	37	29	29	31	37	35	28
00:45:52	37.0	26	33	27	31	31	33	30	35	31	30	32	28	117	122	115	121	130	117	113	116	291	250	267	273	29	29	27	37	35	21	29	37
00:51:52	37.0	30	36	32	34	36	33	37	28	41	39	28	34	133	147	149	131	137	141	135	133	313	288	292	305	39	33	29	29	26	33	25	37
00:57:52	37.0	31	37	29	33	39	37	38	33	33	36	36	31	176	162	170	178	163	155	168	148	365	334	330	314	25	28	31	32	31	28	28	33
01:03:52	37.0	39	29	34	38	34	38	31	40	38	31	31	33	211	201	203	195	173	179	203	189	383	372	352	357	34	35	30	29	36	32	26	35
01:09:52	37.0	31	29	42	23	38	34	34	30	33	29	32	32	234	235	231	230	207	205	219	198	423	387	379	406	28	30	37	31	30	30	30	36
01:15:52	37.0	31	34	34	25	31	34	25	37	31	30	37	36	266	271	263	277	237	232	241	234	432	426	451	425	30	35	28	33	32	30	30	31
01:21:52	37.0	31	30	37	30	29	30	29	32	31	28	44	29	307	304	287	299	277	275	281	271	499	473	469	477	35	41	30	27	35	29	36	30
01:27:52	37.0	30	29	39	27	29	29	28	30	35	32	35	38	347	341	320	334	308	305	318	280	524	503	481	520	27	30	33	31	28	25	34	29
01:33:52	37.0	31	32	30	38	31	36	31	27	34	31	32	35	390	373	383	374	331	328	332	320	534	531	512	523	32	31	29	21	26	39	30	29
01:39:52	37.0	29	31	29	33	26	35	29	33	36	35	33	22	384	407	375	402	351	327	333	324	566	567	536	529	28	24	26	32	34	32	32	31
01:45:52	37.0	26	30	31	35	20	37	29	28	36	28	32	29	445	428	396	401	393	368	374	352	578	570	547	560	26	26	31	25	27	24	29	25
01:51:52	37.0	30	33	29	36	30	30	28	28	29	34	33	32	465	454	451	450	416	383	391	366	668	614	577	597	30	35	35	29	32	31	27	33
01:57:52	37.0	29	37	31	33	31	26	32	36	33	37	30	34	505	475	469	465	421	408	396	400	679	671	587	589	32	34	31	29	32	36	37	30
02:03:52	37.0	26	38	28	28	35	28	26	29	30	27	28	35	518	498	495	476	457	420	430	411	697	676	645	649	26	31	31	29	28	33	38	33
02:09:52	37.0	29	29	33	30	26	28	30	31	35	27	35	30	578	522	529	512	487	458	483	458	712	718	700	692	33	28	34	27	27	24	29	33
02:15:52	37.0	28	34	31	33	27	33	25	31	32	31	32	35	578	555	528	551	525	472	512	460	738	757	718	701	32	25	30	37	32	25	35	31
02:21:52	37.0	32	38	32	30	33	29	38	32	34	31	34	33	611	601	585	597	531	516	533	502	791	780	745	727	34	33	28	31	25	37	32	26
02:27:52	37.0	36	33	34	28	34	34	31	35	31	33	29	35	648	648	605	617	595	541	572	549	853	799	760	769	25	31	33	27	29	33	30	28
02:33:52	37.0	31	30	36	30	36	35	26	24	34	31	29	34	681	688	643	660	585	622	580	573	912	869	814	843	25	29	34	27	28	32	27	33
02:39:52	37.0	27	29	28	29	29	33	35	31	36	29	29	29	754	726	690	689	643	634	604	602	980	903	851	866	28	29	24	27	28	27	32	34
02:45:52	37.0	39	34	33	32	35	30	29	24	33	28	31	24	782	760	749	748	698	668	666	641	1015	963	943	902	24	26	26	31	27	29	28	27
02:51:52	37.0	33	29	38	34	29	35	30	29	34	31	28	27	823	784	814	798	724	681	687	687	1018	1020	992	1007	33	32	25	22	25	24	29	33
02:57:52	37.0	27	37	33	25	33	27	31	35	29	31	32	32	891	862	826	834	758	766	732	713	1130	1100	1062	1040	31	28	37	31	29	38	23	28
03:03:52	37.0	34	30	29	27	30	28	36	28	34	28	31	32	955	907	880	896	805	780	787	787	1206	1172	1130	1139	24	34	27	34	32	25	30	23
03:09:52	37.0	31	39	29	27	31	19	35	35	35	33	32	32	1001	944	937	923	825	817	810	828	1257	1259	1199	1191	27	30	29	19	32	27	25	31
03:15:52	37.0	39	35	27	33	32	34	29	31	34	37	34	31	1040	987	994	949	889	852	870	883	1336	1324	1279	1238	29	31	34	24	31	28	25	27
03:21:52	37.0	37	38	30	27	32	29	27	36	31	28	35	35	1073	1039	1053	1031	938	921	858	898	1403	1391	1361	1339	30	31	31	26	23	22	29	35
03:27:52	37.0	37	39	37	39	31	34	37	35	26	32	38	32	1096	1099	1077	1063	996	998	943	970	1464	1484	1409	1415	26	30	35	35	33	26	36	31
03:33:52	37.0	35	32	32	26	41	30	38	33	33	28	29	37	1160	1121	1128	1110	1033	1015	984	1026	1566	1564	1510	1516	31	30	34	31	31	35	31	30
03:39:52	37.0	43	38	36	36	31	36	30	35	34	36	34	32	1235	1201	1179	1213	1082	1029	1054	1035	1661	1631	1595	1559	32	25	24	26	31	22	29	28
03:45:52	37.0	33	40	38	37	43	40	36	43	35	34	37	29	1293	1236	1249	1231	1127	1074	1135	1112	1745	1695	1684	1687	30	27	26	30	33	31	27	29
03:51:52	37.0	44	39	34	33	35	34	35	38	41	37	38	33	1390	1307	1279	1321	1195	1145	1151	1129	1872	1821	1746	1755	31	28	32	31	35	30	29	32
03:57:52	37.0	47	38	44	34	37	37	37	43	39	44	43	37	1374	1363	1312	1315	1266	1204	1196	1198	1944	1899	1893	1856	34	29	28	34	38	30	25	28
04:03:52	37.0	45	44	47	34	43	46	38	39	43	45	44	40	1461	1435	1384	1373	1280	1255	1228	1258	2077	2035	1999	1973	37	31	31	35	33	28	27	29
04:09:52	37.0	44	42	52	46	50	49	51	51	51	44	43	54	1531	1482	1453	1433	1358	1304	1307	1279	2156	2123	2075	2072	34	37	44	34	33	32	25	32
04:15:52	37.0	56	54	53	40	50	49	48	60	52	48	50	44	1601	1535	1503	1466	1413	1346	1346	1353	2360	2268	2151	2217	43	39	36	40	27	29	31	24
04:21:52	37.0	58	60	57	42	56	48	51	61	52	57	54	56	1653	1595	1602	1554	1449	1427	1422	1394	2424	2388	2306	2356	39	41	42	48	30	32	30	32
04:27:52	37.0	61	73	59	57	56	64	51	65	58	62	56	54	1702	1654	1639	1622	1500	1446	1445	1441	2513	2480	2456	2429	53	49	49	44	31	29	30	36
04:33:52	37.0	63	66	62	50	52	56	57	66	66	54	60	61	1781	1721	1641	1746	1561	1527	1500	1515	2742	2635	2586	2617	50	55	52	42	29	28	33	29
04:39:52	37.0	79	65	69	63	67	70	63	69	58	57	57	72	1815	1777	1742	1768	1635	1572	1579	1604	2853	2768	2701	2751	58	56	56	53	26	28	29	32
04:45:52	37.0	73	68	63	64	78	73	81	82	71	79	80	67	1944	1853	1835	1877	1710	1648	1607	1622	2958	2877	2840	2894	64	50	48	55	29	33	28	25
04:51:52	37.0	74	75	77	64	69	71	76	78	77	84	77	75	1965	1936	1896	1880	1750	1652	1687	1722	3181	3032	3004	3041	58	61	55	58	30	28	27	36
04:57:52	37.0	77	80	75	67	77	78	78	82	85	77	77	80	2040	2039	1968	1966	1780	1764	1747	1721	3317	3235	3154	3230	58	63	67	58	32	36	30	23
05:03:52	37.0	69	68	84	62	76	77	81	78	93	84	85	96	2099	2047	2061	1988	1859	1824	1791	1807	3480	3331	3312	3386	63	64	59	67	29	31	30	31
05:09:52	37.0	76	77	78	67	75	90	81	81	81	85	84	87	2186	2147	2078	2067	1900	1871	1821	1860	3623	3553	3501	3505	62	63	66	60	28	32	29	30
05:15:52	37.0	83	79	80	71	79	91	90	90	94	88	94	89	2261	2158	2101	2181	1957	1920	1907	1862	3828	3678	3628	3607	63	62	64	69	32	29	34	28
05:21:52	37.0	69	75	75	66	97	95	90	96	94	91	97	92	2306	2246	2168	2232	2048	1971	1949	1957	3978	3861	3778	3885	60	70	67	60	28	25	33	29
05:27:52	37.0	83	75	81	66	94	94	89	90	95	104	96	98	2389	2277	2300	2282	2076	2011	2009	2004	4133	4028	3983	3992	57	63	64	66	33	34	27	25
05:33:52	37.0	76	83	84	66	108	103	106	101	98	104	110	102	2414	2373	2280	2400	2153	2084	2062	2053	4341	4234	4162	4155	62	65	67	62	29	34	28	27
05:39:52	37.0	83	79	82	61	106	102	95	111	89	108	102	96	2536	2432	2416	2411	2157	2093	2144	2105	4506	4383	4264	4306	55	66	64	61	35	30	30	26
05:45:52	37.0	88	74	90	67	104	96	99	108	104	100	100	106	2549	2462	2474	2477	2210	2175	2121	2095	4677	4623	4452	4550	65	73	61	72	26	29	28	32
05:51:52	37.0	84	79	78	54	100	105	113	116	110	108	99	116	2584	2557	2465	2517	2288	2179	2209	2194	4884	4791	4638	4685	66	61	70	60	30	23	27	31
05:57:52	37.0	72	84	70	67	111	113	106	114	109	108	99	114	2701	2634	2547	2564	2312	2263	2243	2243	5058	4935	4832	4851	51	72	56	66	34	34	32	34
06:03:52	37.0	74	75	76	67	113	113	109	123	114	110	107	109	2727	2628	2655	2679	2350	2278	2262	2318	5156	5172	5006	5020	64	57	68	59	24	31	27	27
06:09:52	37.0	64	79	76	63	120	108	115	113	123	111	118	121	2760	2689	2721	2692	2404	2357	2342	2342	5353	5222	5199	5278	52	66	61	62	28	28	36	26
06:15:52	37.0	78	83	68	58	120	129	117	114	130	127	122	127	2783	2760	2718	2749	2457	2377	2414	2353	5565	5515	5297	5434	50	58	61	58	27	35	29	34
06:21:52	37.0	83	73	86	58	133	125	133	133	127	131	124	126	2920	2832	2830	2767	2484	2432	2377	2403	5735	5693	5631	5611	57	65	57	57	26	29	36	29
06:27:52	37.0	86	81	72	56	120	125	138	131	126	137	135	136	2921	2844	2862	2831	2520	2505	2457	2471	5894	5854	5858	5824	53	57	69	59	32	21	29	28
06:33:52	37.0	82	79	72	50	131	134	131	133	125	140	129	143	2977	2932	2893	2888	2541	2469	2554	2500	6131	6146	5938	6025	57	62	57	61	34	31	26	29
06:39:52	37.0	82	78	78	59	143	130	133	144	134	144	136	141	3047	3036	2890	2914	2608	2497	2468	2538	6305	6265	6121	6098	65	56	52	58	34	28	27	35
06:45:52	37.0	87	75	78	57	163	143	140	157	150	137	145	133	3051	2990	2997	2969	2658	2574	2583	2609	6492	6527	6373	6381	49	55	53	50	28	28	31	27
06:51:52	37.0	87	83	84	58	150	148	149	143	151	151	145	157	3090	3068	2995	3089	2690	2554	2618	2632	6728	6742	6502	6500	54	56	61	50	32	36	25	30
06:57:52	37.0	77	82	81	48	165	152	149	169	161	161	139	161	3125	3118	3080	3141	2723	2684	2634	2632	6983	6852	6748	6789	53	56	50	64	28	31	30	23
07:03:52	37.0	90	86	84	48	155	160	159	169	168	162	165	155	3239	3115	3154	3160	2775	2652	2700	2713	7164	7034	7052	6974	50	58	56	59	27	27	29	23
07:09:52	37.0	87	94	81	53	172	168	172	170	190	163	174	159	3286	3174	3137	3163	2796	2726	2674	2695	7278	7283	7140	7168	52	58	53	45	25	35	30	27
07:15:52	37.0	89	82	90	50	178	181	175	190	185	177	176	177	3304	3148	3184	3201	2795	2733	2711	2700	7690	7474	7444	7350	50	49	46	48	35	28	24	22
07:21:52	37.0	90	80	92	59	199	179	171	181	182	171	189	165	3301	3243	3274	3227	2848	2777	2812	2779	7752	7704	7605	7519	45	52	51	52	25	23	20	30
07:27:52	37.0	92	86	88	51	196	199	185	206	179	182	182	178	3370	3294	3295	3275	2919	2841	2769	2777	7929	7865	7759	7743	46	50	47	59	28	23	27	27
07:33:52	37.0	90	90	93	49	217	203	185	199	212	196	183	187	3412	3331	3326	3287	2902	2790	2784	2797	8264	8082	7977	7904	46	61	55	45	22	29	32	28
07:39:52	37.0	96	90	97	51	201	209	208	213	205	195	189	206	3407	3353	3344	3381	2912	2850	2816	2787	8324	8316	8171	8183	59	49	51	48	29	24	22	31
07:45:52	37.0	91	93	94	51	232	225	203	210	201	207	210	224	3456	3414	3302	3379	2951	2850	2866	2903	8648	8514	8371	8317	48	52	47	48	30	28	37	27
07:51:52	37.0	92	102	85	57	239	230	225	233	208	214	218	212	3466	3370	3445	3443	3046	2866	2896	2911	8891	8675	8611	8562	45	44	48	46	31	21	27	32
07:57:52	37.0	91	102	89	47	247	232	213	236	242	238	219	224	3527	3413	3456	3465	2988	2915	2852	2908	8935	8952	8893	8677	51	49	49	53	29	20	24	24
08:03:52	37.0	104	103	84	52	248	249	231	248	235	245	220	245	3507	3458	3412	3451	3017	2939	2981	2992	9136	9114	8913	8988	45	48	50	45	31	29	27	25
08:09:52	37.0	98	95	103	51	245	237	243	259	259	246	243	243	3559	3502	3545	3507	3039	2937	2959	2982	9429	9263	9081	9181	53	49	52	52	27	25	28	32
08:15:52	37.0	107	100	108	50	276	262	258	269	279	268	246	245	3592	3520	3535	3556	2997	3035	2998	2993	9602	9512	9317	9327	48	54	50	50	24	30	30	23
08:21:52	37.0	106	103	97	55	284	281	259	289	284	280	263	258	3625	3511	3551	3558	3104	2953	3006	2997	9836	9745	9466	9539	50	50	46	44	18	24	20	26
08:27:52	37.0	105	108	98	52	280	277	269	286	283	275	262	267	3602	3597	3592	3636	3070	3001	2970	3046	10083	9960	9733	9847	50	50	50	42	24	21	29	26
08:33:52	37.0	105	99	102	51	310	287	270	286	289	300	280	279	3696	3558	3601	3601	3116	3052	3050	3103	10274	10130	9956	9935	50	50	48	44	26	26	26	28
08:39:52	37.0	100	107	110	50	316	321	302	311	299	298	276	267	3668	3552	3595	3673	3088	3065	3045	3030	10564	10309	10145	10168	46	40	55	51	22	28	29	29
08:45:52	37.0	112	110	99	48	343	299	304	351	310	308	286	289	3685	3671	3646	3693	3134	3075	3029	3056	10707	10504	10357	10411	52	51	50	52	25	25	29	32
08:51:52	37.0	109	117	107	54	335	323	307	325	337	312	304	300	3709	3688	3694	3708	3234	3080	3096	3074	10842	10713	10532	10568	58	48	48	52	32	30	31	23
08:57:52	37.0	113	117	111	42	353	333	330	351	344	328	308	304	3710	3669	3697	3651	3158	3096	3124	3085	11035	10908	10746	10868	40	56	55	44	28	30	27	24
09:03:52	37.0	106	112	111	47	363	354	342	346	355	339	321	330	3738	3705	3687	3824	3187	3074	3119	3120	11219	11111	11008	10918	46	51	50	56	25	27	29	24
09:09:52	37.0	105	124	115	57	386	339	328	368	351	350	325	314	3754	3721	3718	3768	3196	3085	3187	3114	11430	11337	11159	11173	51	53	53	50	28	25	30	25
09:15:52	37.0	111	129	110	55	375	350	346	368	369	341	344	320	3758	3703	3734	3759	3198	3110	3135	3128	11631	11406	11391	11337	57	53	51	54	33	24	27	31
09:21:52	37.0	112	127	116	45	398	371	349	379	374	371	345	357	3730	3740	3743	3761	3205	3190	3206	3183	11940	11761	11512	11482	43	57	56	52	22	26	29	25
09:27:52	37.0	121	116	121	54	398	390	385	382	382	379	353	363	3822	3778	3741	3801	3286	3178	3163	3177	12103	11792	11740	11754	48	47	48	44	28	27	26	30
09:33:52	37.0	137	121	117	48	404	406	374	403	412	402	368	375	3800	3706	3821	3825	3220	3158	3191	3201	12369	12089	11937	12003	49	48	57	54	17	26	24	26
09:39:52	37.0	122	116	115	46	406	398	402	397	413	414	377	397	3778	3721	3764	3787	3252	3195	3202	3198	12455	12255	12110	12056	48	49	48	48	26	25	29	28
09:45:52	37.0	119	123	121	48	434	431	399	418	438	417	406	412	3809	3788	3746	3804	3236	3181	3153	3226	12589	12511	12267	12336	43	50	51	51	21	29	25	24
09:51:52	37.0	128	139	133	54	440	418	421	424	425	413	396	414	3744	3847	3802	3886	3285	3240	3226	3199	12889	12666	12474	12484	56	50	55	56	28	28	23	23
09:57:52	37.0	132	133	132	46	462	441	421	446	437	435	408	431	3847	3770	3871	3890	3260	3186	3291	3208	13114	12933	12796	12807	43	49	53	45	23	29	31	24
10:03:52	37.0	129	136	119	51	437	453	406	444	470	434	438	436	3795	3813	3818	3883	3235	3143	3172	3188	13137	13188	12956	12798	43	48	58	51	21	30	24	27
10:09:52	37.0	123	127	138	54	477	457	446	475	474	435	456	436	3754	3843	3873	3905	3286	3250	3251	3178	13473	13390	13127	13262	45	51	56	47	20	28	25	24
10:15:52	37.0	127	129	128	56	485	470	451	470	490	457	445	480	3803	3866	3871	3936	3271	3226	3255	3234	13649	13575	13211	13284	50	54	43	50	24	25	27	22
10:21:52	37.0	126	137	130	48	470	486	484	474	495	480	453	480	3797	3841	3845	3986	3281	3225	3260	3221	13862	13576	13538	13511	53	51	51	46	28	25	33	27
10:27:52	37.0	124	137	150	46	492	497	474	512	509	486	496	479	3801	3860	3865	3901	3271	3242	3224	3250	14006	13807	13690	13632	52	51	49	45	20	26	23	26
10:33:52	37.0	136	136	140	52	499	506	516	524	500	504	466	489	3824	3837	3866	3878	3238	3213	3272	3259	14038	14110	13910	13818	53	50	57	42	25	29	22	24
10:39:52	37.0	129	132	148	49	539	496	494	522	528	522	498	512	3759	3876	3867	3943	3239	3228	3246	3287	14352	14257	14178	14059	43	48	51	50	25	26	23	24
10:45:52	37.0	124	142	143	52	515	528	514	531	528	501	497	511	3782	3860	3962	3878	3271	3198	3296	3247	14393	14390	14176	14046	37	49	49	45	25	24	29	20
10:51:52	37.0	130	146	155	44	537	560	546	552	539	538	513	511	3756	3854	3906	3938	3159	3241	3250	3270	14599	14522	14487	14430	46	54	55	48	29	27	21	28
10:57:52	37.0	139	145	141	45	518	548	526	564	566	548	515	543	3796	3886	3926	3922	3217	3291	3292	3269	14565	14845	14638	14523	50	48	53	44	25	20	24	27
11:03:52	37.0	127	143	143	48	549	548	552	604	550	571	535	534	3721	3886	3887	4015	3214	3149	3317	3248	14748	15023	14796	14694	36	44	67	57	21	19	22	27
11:09:52	37.0	129	137	154	39	549	586	599	585	565	563	555	551	3718	3914	3946	3983	3236	3257	3294	3270	14930	15033	15036	15010	43	47	60	53	24	24	21	26
11:15:52	37.0	126	123	138	48	549	576	568	577	572	547	554	546	3769	3918	4015	3961	3200	3277	3305	3259	15018	15436	15155	15068	51	51	52	48	21	28	25	22
11:21:52	37.0	127	151	144	41	564	582	597	614	554	557	587	565	3700	3843	4059	3947	3169	3221	3285	3251	15151	15495	15403	15274	43	52	52	48	24	26	20	33
11:27:52	37.0	134	150	156	40	570	593	607	628	567	594	574	603	3709	3830	3927	3982	3151	3224	3330	3204	15209	15660	15507	15547	51	47	56	53	22	25	26	25
11:33:52	37.0	132	147	146	50	569	614	605	625	601	609	618	580	3711	3986	3989	3991	3205	3262	3342	3270	15457	15886	15731	15629	41	44	49	49	25	25	23	24
11:39:52	37.0	122	151	170	45	612	629	613	666	602	616	616	634	3716	3908	3985	3942	3136	3222	3356	3285	15364	16161	16029	15792	50	49	52	52	21	18	30	23
11:45:52	37.0	116	151	164	44	605	653	653	673	635	623	625	649	3652	3920	3971	4009	3094	3261	3276	3258	15684	16313	16175	16021	46	50	52	49	18	27	24	23
11:51:52	37.0	128	139	149	45	617	656	702	696	621	668	649	635	3629	3894	3980	3992	3127	3261	3341	3232	15648	16438	16348	16208	44	49	49	41	18	24	25	22
11:57:52	37.0	132	140	173	45	608	689	686	707	656	665	686	667	3590	3912	4053	4025	3050	3239	3373	3295	15671	16730	16665	16473	42	48	51	47	24	31	27	25
12:03:52	37.0	127	154	168	46	632	702	678	751	682	691	680	660	3568	3906	4019	4063	3120	3239	3361	3284	15841	16948	16771	16578	45	49	50	44	18	26	22	22
12:09:52	37.0	119	155	161	48	665	739	731	782	693	709	731	709	3591	3885	4059	3958	3110	3225	3305	3289	16010	17160	17189	16811	39	50	52	51	16	22	25	21
12:15:52	37.0	121	146	167	48	689	748	747	774	696	737	734	717	3626	3886	4005	3982	3114	3261	3319	3299	16212	17448	17228	17142	36	50	45	43	21	28	20	26
12:21:52	37.0	120	168	177	41	693	766	762	824	722	757	756	750	3539	3891	4026	3991	3028	3261	3340	3262	16193	17675	17563	17213	41	48	50	44	21	19	29	22
12:27:52	37.0	121	150	149	42	702	795	772	831	740	767	764	759	3556	3837	3930	4045	3043	3240	3390	3287	16343	17954	17822	17583	32	45	50	44	26	20	21	23
12:33:52	37.0	123	151	163	47	711	836	812	843	748	801	791	781	3446	3843	3957	4016	2984	3205	3316	3222	16440	18098	18058	17699	48	47	40	38	16	29	24	28
12:39:52	37.0	122	149	172	50	715	857	829	856	749	826	803	792	3419	3820	4031	3993	2970	3193	3325	3194	16381	18243	18150	17735	39	41	46	52	26	24	25	23
12:45:52	37.0	121	159	164	45	718	838	866	868	744	825	843	851	3376	3808	3991	3960	2931	3192	3327	3299	16354	18270	18294	18033	37	50	40	46	16	19	20	19
12:51:52	37.0	119	155	171	42	719	864	865	911	760	872	845	859	3376	3858	3979	3990	2937	3130	3285	3188	16239	18426	18601	17964	37	45	48	46	25	19	23	20
12:57:52	37.0	111	147	161	41	719	885	886	896	753	894	837	855	3252	3768	3894	3982	2883	3120	3255	3271	16121	18480	18656	18193	38	39	52	45	19	18	26	17
13:03:52	37.0	104	143	173	42	713	840	892	938	752	915	886	893	3209	3755	3930	3990	2798	3167	3315	3282	16131	18656	18713	18400	38	38	53	43	23	27	23	19
13:09:52	37.0	105	152	184	34	712	864	893	948	753	887	919	913	3146	3724	3903	3971	2786	3057	3225	3187	15920	18694	18849	18325	40	43	45	43	18	24	22	19
13:15:52	37.0	106	147	159	40	717	874	898	942	770	897	914	895	3173	3674	3961	3910	2698	3082	3310	3113	15750	18709	19096	18386	31	45	43	38	18	27	20	19
13:21:52	37.0	95	143	160	42	708	863	928	937	728	903	935	953	3038	3650	3926	3884	2667	3022	3234	3111	15588	18685	19154	18507	31	42	48	41	17	21	21	22
13:27:52	37.0	99	143	159	39	683	864	898	934	746	905	941	937	2995	3631	3870	3919	2612	3001	3197	3139	15521	18880	19170	18472	36	47	45	37	17	21	19	25
13:33:52	37.0	91	141	156	39	667	874	945	936	723	922	969	933	2904	3609	3853	3813	2501	2948	3183	3135	15269	18841	19232	18464	37	42	51	44	19	19	23	20
13:39:52	37.0	93	131	168	39	642	903	908	952	736	894	939	926	2915	3589	3833	3811	2475	2984	3199	3144	15046	18841	19385	18408	37	43	46	48	19	22	16	23
13:45:52	37.0	77	135	167	41	641	862	939	932	694	915	951	922	2743	3551	3861	3826	2492	2982	3178	3038	14834	18810	19317	18462	39	48	49	38	15	19	20	18
13:51:52	37.0	81	133	163	45	636	845	895	918	686	885	944	905	2770	3561	3772	3793	2402	2883	3152	3017	14597	18651	19470	18442	33	42	53	52	26	24	23	20
13:57:52	37.0	77	131	150	49	599	855	934	924	705	883	947	921	2671	3482	3783	3719	2351	2848	3133	2971	14303	18647	19436	18398	40	41	50	30	22	23	18	21
14:03:52	37.0	68	131	157	41	605	832	883	917	679	885	959	914	2664	3496	3743	3700	2266	2827	3126	3003	13927	18465	19216	18361	33	40	44	44	16	25	17	20
