# Supplementary material for: NT-CRISPR, combining natural transformation and CRISPR-Cas9 counterselection for markerless and scarless genome editing in Vibrio natriegens
Source: Commun Biol. 2022 Mar 25;5:265. doi: 10.1038/s42003-022-03150-0 (PMC8956659; doi:10.1038/s42003-022-03150-0)
Supplement: Supplementary file 5 — Supplementary Data 2 [file 42003_2022_3150_MOESM5_ESM.zip › Platereader/21-04-27 translational fusion strains OD Gain 90.xlsx]

## Sheet: Sheet1
Time	T° Read 1:600	C3	D3	E3	F3	C4	D4	E4	F4	C5	D5	E5	F5	C6	D6	E6	F6	C7	D7	E7	F7	C8	D8	E8	F8	C9	D9	E9	F9	C10	D10	E10	F10
00:03:02	37.0	0.058	0.057	0.056	0.057	0.057	0.056	0.055	0.055	0.057	0.056	0.055	0.055	0.057	0.056	0.055	0.058	0.055	0.055	0.057	0.055	0.056	0.055	0.055	0.055	0.055	0.055	0.054	0.054	0.042	0.042	0.042	0.042
00:09:02	37.0	0.059	0.058	0.057	0.058	0.057	0.057	0.056	0.056	0.058	0.057	0.056	0.056	0.058	0.056	0.055	0.058	0.056	0.056	0.057	0.055	0.056	0.056	0.055	0.057	0.056	0.055	0.055	0.055	0.042	0.042	0.042	0.042
00:15:02	37.0	0.062	0.060	0.059	0.060	0.060	0.059	0.058	0.058	0.060	0.059	0.057	0.058	0.060	0.059	0.058	0.058	0.058	0.058	0.059	0.058	0.059	0.058	0.057	0.059	0.058	0.057	0.057	0.057	0.042	0.042	0.042	0.042
00:21:02	37.0	0.066	0.064	0.063	0.064	0.063	0.062	0.060	0.060	0.063	0.062	0.060	0.060	0.063	0.062	0.061	0.061	0.061	0.061	0.063	0.060	0.062	0.061	0.060	0.062	0.061	0.060	0.060	0.060	0.042	0.042	0.042	0.042
00:27:02	37.0	0.072	0.070	0.069	0.069	0.068	0.067	0.065	0.065	0.068	0.066	0.064	0.065	0.068	0.067	0.065	0.066	0.066	0.065	0.068	0.065	0.067	0.066	0.065	0.066	0.066	0.065	0.064	0.064	0.042	0.042	0.042	0.042
00:33:02	37.1	0.080	0.077	0.076	0.077	0.075	0.073	0.071	0.071	0.074	0.073	0.071	0.071	0.075	0.073	0.072	0.072	0.072	0.072	0.076	0.072	0.073	0.072	0.071	0.072	0.072	0.071	0.071	0.070	0.042	0.042	0.042	0.042
00:39:02	37.0	0.089	0.086	0.085	0.086	0.083	0.082	0.078	0.079	0.082	0.081	0.078	0.080	0.082	0.081	0.079	0.080	0.080	0.079	0.084	0.080	0.081	0.080	0.078	0.080	0.080	0.079	0.078	0.077	0.042	0.042	0.042	0.042
00:45:02	37.0	0.100	0.097	0.095	0.096	0.093	0.091	0.087	0.088	0.092	0.090	0.087	0.089	0.091	0.090	0.088	0.089	0.089	0.088	0.094	0.088	0.090	0.088	0.087	0.088	0.088	0.087	0.086	0.085	0.042	0.042	0.042	0.042
00:51:02	37.0	0.111	0.109	0.107	0.109	0.105	0.103	0.099	0.099	0.104	0.102	0.098	0.100	0.103	0.101	0.098	0.099	0.099	0.099	0.107	0.099	0.101	0.099	0.097	0.098	0.100	0.098	0.097	0.095	0.042	0.042	0.042	0.042
00:57:02	37.0	0.124	0.120	0.118	0.119	0.116	0.114	0.109	0.109	0.114	0.113	0.109	0.111	0.111	0.110	0.108	0.109	0.109	0.110	0.117	0.109	0.111	0.108	0.107	0.108	0.109	0.108	0.107	0.105	0.042	0.042	0.042	0.042
01:03:02	37.0	0.139	0.135	0.134	0.135	0.131	0.130	0.123	0.125	0.129	0.128	0.123	0.125	0.126	0.125	0.122	0.123	0.123	0.123	0.133	0.123	0.125	0.121	0.119	0.120	0.123	0.121	0.120	0.118	0.042	0.042	0.042	0.042
01:09:02	37.0	0.156	0.152	0.151	0.152	0.148	0.147	0.140	0.141	0.146	0.145	0.139	0.142	0.142	0.142	0.139	0.144	0.138	0.140	0.150	0.139	0.141	0.137	0.135	0.136	0.139	0.137	0.136	0.133	0.042	0.042	0.042	0.042
01:15:02	37.0	0.174	0.172	0.170	0.172	0.167	0.166	0.158	0.159	0.165	0.164	0.158	0.161	0.160	0.160	0.157	0.158	0.156	0.157	0.169	0.157	0.159	0.155	0.153	0.154	0.157	0.154	0.154	0.151	0.042	0.042	0.042	0.042
01:21:02	37.0	0.196	0.193	0.191	0.192	0.188	0.186	0.178	0.180	0.185	0.184	0.178	0.181	0.179	0.178	0.177	0.178	0.174	0.175	0.189	0.176	0.178	0.174	0.171	0.172	0.177	0.173	0.173	0.170	0.042	0.042	0.042	0.042
01:27:02	37.0	0.219	0.216	0.214	0.216	0.210	0.210	0.200	0.202	0.207	0.208	0.200	0.203	0.202	0.202	0.198	0.198	0.196	0.197	0.213	0.197	0.201	0.196	0.193	0.192	0.198	0.196	0.194	0.189	0.042	0.042	0.042	0.042
01:33:02	37.0	0.235	0.233	0.233	0.235	0.231	0.230	0.224	0.226	0.228	0.230	0.224	0.227	0.225	0.226	0.223	0.223	0.217	0.220	0.234	0.219	0.222	0.220	0.216	0.216	0.219	0.218	0.218	0.214	0.042	0.042	0.042	0.042
01:39:02	37.0	0.252	0.252	0.253	0.256	0.245	0.246	0.239	0.243	0.243	0.246	0.240	0.243	0.240	0.240	0.238	0.241	0.233	0.234	0.250	0.236	0.236	0.238	0.234	0.234	0.234	0.234	0.235	0.232	0.042	0.042	0.042	0.042
01:45:02	37.0	0.267	0.268	0.272	0.275	0.265	0.266	0.262	0.267	0.261	0.267	0.262	0.267	0.261	0.261	0.263	0.266	0.254	0.255	0.270	0.260	0.255	0.259	0.255	0.257	0.253	0.256	0.256	0.255	0.042	0.042	0.042	0.042
01:51:02	37.0	0.282	0.281	0.286	0.290	0.280	0.282	0.279	0.285	0.277	0.283	0.280	0.284	0.276	0.279	0.278	0.285	0.268	0.271	0.288	0.278	0.270	0.277	0.273	0.278	0.268	0.275	0.275	0.276	0.042	0.042	0.042	0.042
01:57:02	37.0	0.298	0.297	0.301	0.306	0.297	0.297	0.294	0.302	0.293	0.300	0.295	0.300	0.291	0.293	0.294	0.303	0.283	0.288	0.306	0.296	0.285	0.294	0.290	0.295	0.282	0.291	0.291	0.294	0.042	0.042	0.042	0.042
02:03:02	37.0	0.312	0.310	0.316	0.320	0.311	0.311	0.309	0.317	0.307	0.314	0.310	0.315	0.305	0.307	0.310	0.321	0.297	0.301	0.320	0.314	0.297	0.309	0.305	0.312	0.294	0.304	0.307	0.310	0.042	0.042	0.042	0.042
02:09:02	37.0	0.327	0.327	0.337	0.338	0.325	0.327	0.326	0.334	0.320	0.329	0.327	0.331	0.318	0.323	0.326	0.336	0.309	0.317	0.337	0.329	0.311	0.322	0.320	0.326	0.306	0.321	0.323	0.326	0.042	0.042	0.042	0.042
02:15:02	37.0	0.342	0.343	0.352	0.352	0.345	0.342	0.342	0.350	0.334	0.343	0.342	0.348	0.330	0.337	0.342	0.350	0.321	0.331	0.350	0.345	0.323	0.336	0.337	0.344	0.322	0.337	0.339	0.342	0.042	0.042	0.042	0.042
02:21:02	37.0	0.373	0.372	0.372	0.374	0.364	0.365	0.359	0.375	0.354	0.364	0.357	0.362	0.343	0.351	0.355	0.368	0.337	0.344	0.363	0.359	0.337	0.351	0.349	0.358	0.337	0.348	0.353	0.358	0.042	0.042	0.042	0.042
02:27:02	37.0	0.392	0.394	0.399	0.404	0.388	0.390	0.390	0.403	0.375	0.382	0.386	0.387	0.365	0.377	0.375	0.383	0.355	0.367	0.387	0.375	0.358	0.365	0.368	0.373	0.356	0.367	0.367	0.370	0.042	0.042	0.042	0.042
02:33:02	37.0	0.412	0.412	0.419	0.423	0.408	0.409	0.408	0.420	0.399	0.406	0.405	0.402	0.382	0.403	0.394	0.405	0.375	0.391	0.411	0.400	0.384	0.393	0.390	0.398	0.383	0.394	0.397	0.403	0.042	0.042	0.042	0.042
02:39:02	37.0	0.426	0.425	0.437	0.440	0.422	0.425	0.424	0.438	0.420	0.426	0.424	0.427	0.411	0.421	0.423	0.430	0.400	0.412	0.428	0.423	0.406	0.415	0.411	0.421	0.404	0.413	0.417	0.422	0.042	0.042	0.042	0.042
02:45:02	37.0	0.445	0.442	0.452	0.454	0.439	0.440	0.439	0.453	0.436	0.443	0.440	0.445	0.435	0.438	0.443	0.450	0.424	0.430	0.444	0.440	0.425	0.432	0.429	0.438	0.423	0.430	0.434	0.435	0.042	0.042	0.042	0.042
02:51:02	37.0	0.460	0.462	0.468	0.467	0.458	0.461	0.458	0.465	0.451	0.466	0.459	0.461	0.460	0.462	0.463	0.465	0.455	0.453	0.458	0.453	0.450	0.456	0.447	0.448	0.444	0.454	0.449	0.445	0.042	0.042	0.042	0.042
02:57:02	37.0	0.476	0.475	0.480	0.480	0.474	0.469	0.466	0.477	0.469	0.472	0.465	0.472	0.471	0.466	0.471	0.479	0.460	0.457	0.469	0.467	0.460	0.460	0.457	0.461	0.455	0.457	0.455	0.458	0.042	0.042	0.042	0.042
03:03:02	37.0	0.483	0.484	0.492	0.493	0.487	0.484	0.480	0.489	0.481	0.486	0.478	0.485	0.484	0.480	0.485	0.492	0.476	0.470	0.480	0.480	0.470	0.474	0.470	0.474	0.465	0.471	0.469	0.473	0.042	0.042	0.042	0.042
03:09:02	37.0	0.495	0.501	0.507	0.505	0.499	0.497	0.494	0.504	0.497	0.501	0.493	0.499	0.502	0.495	0.498	0.504	0.488	0.485	0.493	0.491	0.486	0.488	0.483	0.487	0.481	0.485	0.484	0.485	0.042	0.042	0.042	0.042
03:15:02	37.0	0.516	0.519	0.524	0.520	0.511	0.510	0.507	0.519	0.509	0.512	0.507	0.513	0.516	0.509	0.512	0.517	0.507	0.499	0.506	0.505	0.501	0.503	0.495	0.501	0.494	0.499	0.499	0.498	0.042	0.042	0.042	0.042
03:21:02	37.0	0.531	0.533	0.538	0.536	0.523	0.526	0.519	0.532	0.520	0.526	0.521	0.525	0.528	0.523	0.525	0.530	0.518	0.512	0.519	0.517	0.512	0.514	0.508	0.514	0.505	0.511	0.511	0.510	0.042	0.042	0.042	0.042
03:27:02	37.0	0.543	0.545	0.551	0.551	0.543	0.544	0.536	0.546	0.532	0.544	0.535	0.537	0.541	0.537	0.539	0.543	0.531	0.529	0.534	0.532	0.524	0.528	0.524	0.527	0.517	0.525	0.523	0.523	0.042	0.042	0.042	0.042
03:33:02	37.0	0.556	0.552	0.560	0.563	0.561	0.561	0.554	0.557	0.547	0.560	0.546	0.550	0.551	0.554	0.550	0.556	0.544	0.542	0.550	0.545	0.536	0.543	0.537	0.539	0.529	0.538	0.538	0.536	0.042	0.042	0.042	0.042
03:39:02	37.0	0.569	0.566	0.570	0.573	0.572	0.573	0.569	0.571	0.564	0.574	0.562	0.566	0.564	0.568	0.565	0.568	0.555	0.557	0.562	0.559	0.548	0.554	0.550	0.552	0.541	0.551	0.552	0.548	0.042	0.042	0.042	0.042
03:45:02	37.0	0.583	0.584	0.582	0.583	0.583	0.584	0.582	0.584	0.579	0.587	0.578	0.579	0.579	0.582	0.580	0.582	0.568	0.569	0.576	0.572	0.560	0.568	0.564	0.564	0.554	0.563	0.565	0.560	0.042	0.042	0.042	0.042
03:51:02	37.0	0.595	0.600	0.599	0.595	0.597	0.590	0.591	0.599	0.590	0.597	0.592	0.591	0.597	0.595	0.595	0.596	0.580	0.581	0.587	0.584	0.577	0.580	0.577	0.576	0.572	0.574	0.576	0.570	0.042	0.042	0.042	0.042
03:57:02	37.0	0.608	0.608	0.612	0.613	0.609	0.602	0.601	0.616	0.601	0.608	0.606	0.602	0.610	0.605	0.608	0.609	0.600	0.591	0.602	0.596	0.593	0.596	0.592	0.588	0.587	0.586	0.588	0.581	0.042	0.042	0.042	0.042
04:03:02	37.0	0.619	0.620	0.622	0.626	0.620	0.618	0.612	0.625	0.612	0.619	0.616	0.614	0.620	0.614	0.620	0.621	0.612	0.600	0.616	0.607	0.603	0.606	0.602	0.599	0.600	0.597	0.599	0.594	0.042	0.042	0.042	0.042
04:09:02	37.0	0.628	0.630	0.633	0.636	0.631	0.632	0.624	0.635	0.626	0.631	0.625	0.624	0.630	0.624	0.630	0.632	0.620	0.612	0.626	0.618	0.614	0.617	0.615	0.611	0.612	0.608	0.610	0.605	0.042	0.042	0.042	0.042
04:15:02	37.0	0.635	0.638	0.641	0.643	0.640	0.641	0.638	0.646	0.636	0.645	0.632	0.634	0.641	0.637	0.637	0.640	0.629	0.625	0.635	0.628	0.624	0.628	0.623	0.620	0.621	0.620	0.619	0.619	0.042	0.042	0.042	0.042
04:21:02	37.0	0.645	0.646	0.648	0.651	0.648	0.649	0.648	0.654	0.645	0.656	0.644	0.648	0.652	0.651	0.648	0.650	0.638	0.636	0.642	0.639	0.634	0.640	0.632	0.632	0.631	0.633	0.632	0.633	0.042	0.042	0.042	0.042
04:27:02	37.0	0.653	0.652	0.655	0.657	0.656	0.656	0.653	0.661	0.652	0.662	0.655	0.659	0.660	0.658	0.658	0.661	0.645	0.642	0.650	0.648	0.642	0.648	0.642	0.643	0.638	0.641	0.641	0.641	0.042	0.042	0.042	0.042
04:33:02	37.0	0.662	0.660	0.663	0.664	0.664	0.662	0.658	0.669	0.661	0.665	0.664	0.663	0.669	0.663	0.669	0.672	0.652	0.646	0.656	0.658	0.649	0.657	0.649	0.653	0.646	0.648	0.651	0.646	0.042	0.042	0.042	0.042
04:39:02	37.0	0.670	0.669	0.670	0.671	0.673	0.670	0.664	0.676	0.670	0.672	0.668	0.668	0.678	0.668	0.675	0.679	0.662	0.651	0.663	0.664	0.658	0.664	0.657	0.659	0.656	0.654	0.657	0.652	0.042	0.042	0.042	0.042
04:45:02	37.0	0.678	0.677	0.677	0.678	0.681	0.678	0.672	0.682	0.679	0.680	0.673	0.674	0.686	0.676	0.679	0.684	0.670	0.659	0.670	0.668	0.667	0.670	0.665	0.665	0.665	0.661	0.665	0.659	0.042	0.042	0.042	0.042
04:51:02	37.0	0.686	0.684	0.685	0.685	0.689	0.686	0.679	0.690	0.686	0.688	0.679	0.682	0.694	0.684	0.685	0.691	0.678	0.668	0.675	0.675	0.675	0.677	0.671	0.670	0.673	0.670	0.671	0.668	0.042	0.042	0.042	0.042
04:57:02	37.0	0.694	0.692	0.692	0.692	0.696	0.693	0.686	0.698	0.693	0.695	0.686	0.690	0.701	0.692	0.692	0.697	0.686	0.676	0.682	0.682	0.684	0.685	0.677	0.678	0.680	0.677	0.679	0.676	0.042	0.042	0.042	0.042
05:03:02	37.0	0.700	0.700	0.699	0.699	0.704	0.700	0.694	0.704	0.701	0.702	0.695	0.696	0.709	0.699	0.700	0.704	0.693	0.683	0.688	0.688	0.691	0.692	0.683	0.685	0.688	0.684	0.687	0.681	0.042	0.042	0.042	0.042
05:09:02	37.1	0.706	0.707	0.705	0.706	0.711	0.707	0.701	0.711	0.709	0.710	0.702	0.704	0.717	0.707	0.707	0.711	0.701	0.690	0.695	0.696	0.699	0.700	0.691	0.691	0.696	0.692	0.694	0.689	0.042	0.042	0.042	0.042
05:15:02	37.0	0.714	0.714	0.712	0.713	0.718	0.714	0.706	0.717	0.715	0.716	0.708	0.709	0.722	0.713	0.713	0.717	0.709	0.698	0.701	0.703	0.707	0.707	0.698	0.698	0.704	0.699	0.701	0.695	0.042	0.042	0.042	0.042
05:21:02	37.0	0.720	0.721	0.719	0.721	0.725	0.721	0.714	0.724	0.722	0.724	0.716	0.717	0.729	0.721	0.719	0.724	0.715	0.706	0.709	0.711	0.714	0.714	0.707	0.705	0.710	0.706	0.709	0.702	0.042	0.042	0.042	0.042
05:27:02	37.0	0.725	0.729	0.726	0.727	0.733	0.729	0.721	0.731	0.729	0.731	0.723	0.723	0.735	0.727	0.726	0.729	0.722	0.713	0.716	0.716	0.721	0.720	0.713	0.712	0.717	0.714	0.715	0.708	0.042	0.042	0.042	0.042
05:33:02	37.0	0.731	0.735	0.733	0.734	0.740	0.736	0.729	0.739	0.737	0.739	0.729	0.730	0.742	0.735	0.734	0.737	0.730	0.720	0.725	0.723	0.728	0.727	0.721	0.718	0.724	0.720	0.722	0.715	0.042	0.042	0.042	0.042
05:39:02	37.0	0.735	0.741	0.739	0.740	0.745	0.743	0.736	0.745	0.743	0.746	0.737	0.736	0.746	0.742	0.741	0.743	0.736	0.727	0.730	0.729	0.732	0.734	0.727	0.725	0.729	0.728	0.728	0.722	0.042	0.042	0.042	0.042
05:45:02	37.0	0.738	0.744	0.743	0.745	0.751	0.750	0.742	0.751	0.749	0.754	0.745	0.745	0.752	0.748	0.749	0.750	0.741	0.734	0.739	0.737	0.739	0.740	0.735	0.732	0.733	0.734	0.736	0.728	0.042	0.042	0.042	0.042
05:51:02	37.0	0.743	0.749	0.747	0.750	0.756	0.757	0.748	0.757	0.754	0.760	0.751	0.750	0.756	0.753	0.754	0.756	0.747	0.740	0.745	0.742	0.744	0.746	0.741	0.738	0.737	0.739	0.741	0.734	0.042	0.042	0.042	0.042
05:57:02	37.0	0.747	0.753	0.751	0.755	0.762	0.763	0.753	0.762	0.759	0.765	0.757	0.757	0.761	0.758	0.759	0.761	0.752	0.744	0.749	0.747	0.750	0.752	0.747	0.744	0.742	0.744	0.747	0.738	0.042	0.042	0.042	0.042
06:03:02	37.0	0.752	0.757	0.755	0.759	0.765	0.768	0.759	0.767	0.764	0.772	0.762	0.761	0.765	0.762	0.764	0.765	0.756	0.749	0.754	0.752	0.754	0.757	0.753	0.749	0.745	0.749	0.751	0.742	0.042	0.042	0.042	0.042
06:09:02	37.0	0.756	0.760	0.759	0.763	0.769	0.773	0.764	0.772	0.768	0.776	0.767	0.766	0.768	0.767	0.769	0.770	0.759	0.753	0.760	0.756	0.757	0.761	0.758	0.753	0.749	0.753	0.755	0.746	0.042	0.042	0.042	0.042
06:15:02	37.0	0.761	0.764	0.763	0.766	0.774	0.777	0.768	0.777	0.772	0.781	0.773	0.771	0.772	0.771	0.774	0.774	0.763	0.757	0.765	0.761	0.761	0.766	0.763	0.759	0.752	0.757	0.760	0.750	0.042	0.042	0.042	0.042
06:21:02	37.0	0.764	0.768	0.766	0.770	0.777	0.781	0.773	0.781	0.775	0.785	0.778	0.776	0.776	0.774	0.777	0.779	0.767	0.759	0.769	0.765	0.764	0.770	0.767	0.762	0.757	0.760	0.764	0.753	0.042	0.042	0.042	0.042
06:27:02	37.0	0.769	0.773	0.769	0.773	0.781	0.786	0.777	0.785	0.778	0.789	0.782	0.779	0.780	0.778	0.782	0.782	0.772	0.763	0.773	0.769	0.769	0.774	0.771	0.766	0.761	0.764	0.768	0.757	0.042	0.042	0.042	0.042
06:33:02	37.0	0.773	0.777	0.774	0.777	0.786	0.790	0.781	0.789	0.783	0.794	0.786	0.783	0.785	0.781	0.785	0.785	0.776	0.768	0.777	0.772	0.774	0.778	0.775	0.770	0.766	0.767	0.771	0.760	0.042	0.042	0.042	0.042
06:39:02	37.0	0.777	0.781	0.778	0.781	0.791	0.794	0.786	0.793	0.787	0.798	0.790	0.787	0.790	0.785	0.789	0.789	0.781	0.772	0.781	0.776	0.779	0.782	0.779	0.773	0.771	0.770	0.775	0.763	0.042	0.042	0.042	0.042
06:45:02	37.0	0.781	0.785	0.784	0.786	0.796	0.797	0.790	0.798	0.792	0.802	0.794	0.791	0.794	0.788	0.793	0.792	0.786	0.775	0.785	0.779	0.783	0.785	0.781	0.777	0.775	0.775	0.778	0.767	0.042	0.042	0.042	0.042
06:51:02	37.0	0.784	0.789	0.788	0.790	0.799	0.802	0.794	0.801	0.797	0.804	0.798	0.796	0.798	0.792	0.796	0.795	0.790	0.779	0.789	0.783	0.788	0.789	0.785	0.780	0.779	0.779	0.780	0.771	0.042	0.042	0.042	0.042
06:57:02	37.0	0.788	0.793	0.792	0.794	0.804	0.805	0.797	0.805	0.801	0.809	0.802	0.799	0.803	0.797	0.800	0.799	0.795	0.784	0.791	0.786	0.792	0.792	0.789	0.783	0.783	0.784	0.784	0.775	0.042	0.042	0.042	0.042
07:03:02	37.0	0.792	0.798	0.797	0.799	0.808	0.810	0.801	0.809	0.806	0.812	0.806	0.803	0.807	0.802	0.803	0.803	0.799	0.789	0.795	0.791	0.797	0.797	0.792	0.787	0.788	0.788	0.788	0.780	0.042	0.042	0.042	0.042
07:09:02	37.0	0.796	0.802	0.802	0.803	0.813	0.815	0.805	0.813	0.810	0.817	0.810	0.806	0.811	0.807	0.807	0.807	0.804	0.794	0.798	0.795	0.801	0.802	0.796	0.792	0.792	0.793	0.793	0.784	0.042	0.042	0.042	0.042
07:15:02	37.0	0.799	0.806	0.806	0.808	0.817	0.820	0.808	0.817	0.815	0.821	0.813	0.810	0.815	0.811	0.812	0.812	0.808	0.799	0.804	0.799	0.805	0.806	0.800	0.796	0.796	0.797	0.798	0.789	0.042	0.042	0.042	0.042
07:21:02	37.0	0.803	0.811	0.810	0.812	0.821	0.824	0.813	0.822	0.818	0.825	0.817	0.814	0.820	0.815	0.816	0.816	0.812	0.803	0.808	0.805	0.809	0.811	0.804	0.801	0.800	0.801	0.802	0.792	0.042	0.042	0.042	0.042
07:27:02	37.1	0.805	0.814	0.814	0.817	0.825	0.829	0.818	0.827	0.823	0.831	0.821	0.818	0.824	0.820	0.821	0.821	0.816	0.807	0.813	0.809	0.814	0.816	0.809	0.806	0.804	0.806	0.807	0.797	0.042	0.042	0.042	0.042
07:33:02	37.0	0.809	0.819	0.818	0.821	0.830	0.834	0.823	0.832	0.828	0.835	0.825	0.823	0.828	0.825	0.825	0.825	0.820	0.812	0.817	0.813	0.817	0.820	0.814	0.810	0.808	0.810	0.812	0.802	0.042	0.042	0.042	0.042
07:39:02	37.0	0.813	0.822	0.822	0.825	0.834	0.839	0.827	0.837	0.833	0.840	0.830	0.828	0.831	0.829	0.830	0.829	0.823	0.816	0.822	0.818	0.821	0.825	0.819	0.815	0.811	0.814	0.816	0.806	0.042	0.042	0.042	0.042
07:45:02	37.0	0.816	0.826	0.827	0.829	0.838	0.843	0.832	0.842	0.836	0.844	0.835	0.832	0.835	0.833	0.835	0.834	0.827	0.821	0.826	0.822	0.824	0.829	0.823	0.820	0.815	0.819	0.821	0.809	0.042	0.042	0.042	0.042
07:51:02	37.0	0.819	0.829	0.830	0.833	0.842	0.848	0.837	0.847	0.840	0.849	0.840	0.837	0.839	0.837	0.839	0.838	0.831	0.824	0.831	0.826	0.829	0.833	0.828	0.823	0.819	0.823	0.825	0.814	0.042	0.042	0.042	0.042
07:57:02	37.0	0.821	0.833	0.834	0.838	0.846	0.853	0.841	0.851	0.845	0.853	0.845	0.842	0.843	0.841	0.843	0.842	0.835	0.829	0.835	0.830	0.832	0.837	0.832	0.828	0.822	0.826	0.829	0.818	0.042	0.042	0.042	0.042
08:03:02	37.0	0.824	0.837	0.838	0.842	0.850	0.857	0.846	0.856	0.849	0.858	0.849	0.846	0.847	0.845	0.848	0.846	0.839	0.832	0.839	0.835	0.836	0.841	0.836	0.832	0.826	0.831	0.833	0.822	0.042	0.042	0.042	0.042
08:09:02	37.0	0.827	0.840	0.843	0.846	0.854	0.861	0.851	0.860	0.853	0.862	0.853	0.851	0.850	0.849	0.851	0.850	0.843	0.836	0.843	0.839	0.839	0.845	0.840	0.835	0.829	0.835	0.837	0.825	0.042	0.042	0.042	0.042
08:15:02	37.0	0.829	0.843	0.846	0.849	0.856	0.866	0.855	0.865	0.857	0.867	0.858	0.856	0.853	0.853	0.856	0.854	0.846	0.840	0.847	0.843	0.842	0.849	0.845	0.840	0.833	0.839	0.841	0.830	0.042	0.042	0.042	0.042
08:21:02	37.0	0.831	0.846	0.849	0.853	0.861	0.870	0.860	0.869	0.861	0.870	0.863	0.860	0.856	0.856	0.860	0.858	0.849	0.844	0.851	0.846	0.846	0.853	0.848	0.844	0.835	0.842	0.845	0.833	0.042	0.042	0.042	0.042
08:27:02	37.0	0.833	0.849	0.853	0.857	0.864	0.874	0.864	0.874	0.864	0.875	0.867	0.864	0.859	0.860	0.864	0.862	0.852	0.847	0.855	0.850	0.849	0.856	0.852	0.847	0.838	0.845	0.849	0.837	0.042	0.042	0.042	0.042
08:33:02	37.0	0.836	0.853	0.857	0.860	0.867	0.878	0.869	0.879	0.868	0.879	0.872	0.869	0.863	0.864	0.868	0.866	0.856	0.852	0.860	0.854	0.852	0.860	0.857	0.852	0.841	0.849	0.853	0.841	0.042	0.042	0.042	0.042
08:39:02	37.0	0.837	0.855	0.861	0.864	0.869	0.882	0.874	0.883	0.871	0.883	0.877	0.873	0.865	0.867	0.872	0.870	0.858	0.855	0.864	0.858	0.854	0.863	0.861	0.855	0.844	0.853	0.857	0.844	0.042	0.042	0.042	0.042
08:45:02	37.0	0.838	0.858	0.863	0.867	0.871	0.887	0.878	0.887	0.874	0.888	0.881	0.878	0.868	0.871	0.875	0.874	0.861	0.858	0.867	0.862	0.858	0.867	0.864	0.859	0.847	0.857	0.861	0.848	0.042	0.042	0.042	0.042
08:51:02	37.0	0.841	0.861	0.866	0.871	0.873	0.890	0.882	0.892	0.876	0.891	0.886	0.881	0.870	0.874	0.879	0.876	0.864	0.862	0.872	0.866	0.860	0.871	0.868	0.863	0.849	0.860	0.865	0.852	0.042	0.042	0.042	0.042
08:57:02	37.1	0.842	0.863	0.869	0.874	0.875	0.894	0.886	0.896	0.879	0.895	0.890	0.886	0.873	0.877	0.882	0.880	0.867	0.865	0.875	0.869	0.863	0.874	0.873	0.866	0.852	0.863	0.868	0.855	0.042	0.042	0.042	0.042
09:03:02	37.1	0.843	0.865	0.872	0.877	0.877	0.897	0.890	0.899	0.881	0.899	0.894	0.890	0.875	0.881	0.886	0.884	0.869	0.868	0.879	0.872	0.865	0.878	0.875	0.870	0.854	0.867	0.872	0.858	0.042	0.042	0.042	0.042
09:09:02	37.0	0.844	0.866	0.875	0.880	0.878	0.900	0.893	0.903	0.883	0.902	0.898	0.893	0.877	0.884	0.890	0.887	0.871	0.871	0.882	0.876	0.867	0.881	0.879	0.873	0.855	0.869	0.875	0.861	0.042	0.042	0.042	0.042
09:15:02	37.0	0.844	0.868	0.877	0.882	0.879	0.903	0.896	0.905	0.884	0.905	0.902	0.897	0.879	0.887	0.894	0.891	0.872	0.874	0.886	0.879	0.869	0.884	0.883	0.876	0.857	0.872	0.878	0.863	0.042	0.042	0.042	0.042
09:21:02	37.0	0.844	0.869	0.879	0.884	0.881	0.905	0.899	0.908	0.886	0.907	0.905	0.900	0.881	0.890	0.896	0.894	0.874	0.877	0.889	0.882	0.870	0.887	0.887	0.880	0.859	0.875	0.882	0.866	0.042	0.042	0.042	0.042
09:27:02	37.0	0.843	0.870	0.880	0.886	0.882	0.907	0.902	0.911	0.886	0.910	0.909	0.903	0.882	0.892	0.900	0.897	0.875	0.879	0.893	0.885	0.871	0.890	0.889	0.882	0.860	0.877	0.885	0.868	0.042	0.042	0.042	0.042
09:33:02	37.0	0.843	0.872	0.882	0.888	0.883	0.909	0.905	0.916	0.888	0.913	0.912	0.906	0.884	0.896	0.903	0.901	0.877	0.882	0.896	0.888	0.874	0.892	0.893	0.885	0.862	0.878	0.888	0.871	0.042	0.042	0.042	0.042
09:39:02	37.0	0.841	0.872	0.883	0.889	0.883	0.911	0.907	0.915	0.889	0.915	0.915	0.908	0.886	0.898	0.906	0.904	0.879	0.884	0.899	0.890	0.875	0.895	0.896	0.888	0.863	0.880	0.890	0.872	0.042	0.042	0.042	0.042
09:45:02	37.0	0.841	0.873	0.884	0.891	0.883	0.911	0.909	0.917	0.890	0.916	0.917	0.910	0.887	0.900	0.910	0.906	0.880	0.886	0.901	0.893	0.877	0.897	0.898	0.890	0.863	0.882	0.893	0.875	0.042	0.042	0.042	0.042
09:51:02	37.0	0.839	0.873	0.885	0.891	0.884	0.913	0.911	0.918	0.890	0.918	0.920	0.912	0.888	0.902	0.912	0.909	0.881	0.887	0.904	0.894	0.877	0.899	0.901	0.892	0.864	0.884	0.895	0.876	0.042	0.042	0.042	0.042
09:57:02	37.0	0.838	0.874	0.886	0.893	0.882	0.914	0.913	0.920	0.889	0.919	0.922	0.914	0.888	0.903	0.914	0.911	0.882	0.889	0.907	0.897	0.878	0.900	0.903	0.894	0.864	0.885	0.897	0.878	0.042	0.042	0.042	0.042
10:03:02	37.0	0.836	0.874	0.887	0.894	0.882	0.915	0.915	0.921	0.889	0.921	0.924	0.916	0.889	0.905	0.918	0.914	0.882	0.891	0.909	0.898	0.879	0.902	0.906	0.896	0.864	0.887	0.899	0.879	0.042	0.042	0.042	0.042
10:09:02	37.0	0.833	0.873	0.888	0.894	0.881	0.915	0.916	0.922	0.890	0.922	0.925	0.917	0.889	0.907	0.920	0.916	0.883	0.892	0.911	0.900	0.879	0.903	0.908	0.897	0.865	0.888	0.900	0.880	0.042	0.042	0.042	0.042
10:15:02	37.0	0.830	0.874	0.888	0.895	0.880	0.916	0.917	0.924	0.889	0.922	0.928	0.918	0.890	0.908	0.922	0.918	0.884	0.893	0.913	0.902	0.879	0.904	0.910	0.899	0.864	0.889	0.902	0.881	0.042	0.042	0.042	0.042
10:21:02	37.0	0.827	0.873	0.889	0.896	0.878	0.917	0.918	0.925	0.889	0.923	0.930	0.919	0.890	0.909	0.924	0.920	0.884	0.895	0.915	0.903	0.878	0.906	0.911	0.900	0.863	0.890	0.904	0.882	0.042	0.042	0.042	0.042
10:27:02	37.0	0.823	0.873	0.889	0.897	0.875	0.918	0.919	0.925	0.888	0.924	0.931	0.920	0.890	0.911	0.926	0.921	0.884	0.896	0.917	0.905	0.879	0.907	0.913	0.902	0.862	0.891	0.905	0.883	0.042	0.042	0.042	0.042
10:33:02	37.0	0.818	0.872	0.890	0.897	0.873	0.919	0.920	0.926	0.888	0.925	0.932	0.921	0.890	0.913	0.927	0.922	0.884	0.897	0.918	0.906	0.878	0.908	0.915	0.902	0.862	0.891	0.905	0.884	0.042	0.042	0.042	0.042
10:39:02	37.0	0.814	0.871	0.890	0.897	0.870	0.919	0.922	0.928	0.886	0.926	0.934	0.923	0.889	0.916	0.930	0.924	0.883	0.899	0.920	0.907	0.877	0.909	0.916	0.903	0.861	0.893	0.907	0.884	0.042	0.042	0.042	0.042
10:45:02	37.0	0.807	0.872	0.891	0.898	0.866	0.920	0.924	0.930	0.884	0.926	0.936	0.923	0.888	0.917	0.932	0.926	0.882	0.900	0.922	0.908	0.876	0.910	0.917	0.904	0.860	0.894	0.908	0.885	0.042	0.042	0.042	0.042
10:51:02	37.0	0.803	0.871	0.893	0.899	0.864	0.920	0.926	0.932	0.884	0.928	0.938	0.924	0.887	0.921	0.935	0.927	0.881	0.903	0.924	0.910	0.875	0.911	0.919	0.905	0.859	0.895	0.910	0.886	0.042	0.042	0.042	0.042
10:57:02	37.0	0.796	0.871	0.894	0.900	0.860	0.920	0.928	0.934	0.881	0.928	0.940	0.926	0.886	0.923	0.937	0.929	0.880	0.905	0.927	0.911	0.874	0.913	0.920	0.906	0.857	0.897	0.911	0.887	0.042	0.042	0.042	0.042
11:03:02	37.0	0.789	0.870	0.894	0.902	0.856	0.921	0.931	0.936	0.880	0.929	0.943	0.928	0.886	0.926	0.940	0.931	0.879	0.908	0.929	0.913	0.872	0.914	0.922	0.908	0.856	0.898	0.913	0.889	0.042	0.042	0.042	0.042
11:09:02	37.0	0.784	0.870	0.895	0.901	0.852	0.922	0.933	0.938	0.878	0.932	0.946	0.930	0.885	0.928	0.944	0.933	0.878	0.911	0.932	0.915	0.871	0.916	0.925	0.910	0.853	0.899	0.916	0.891	0.042	0.042	0.042	0.042
11:15:02	37.0	0.777	0.868	0.897	0.903	0.850	0.924	0.936	0.940	0.876	0.934	0.949	0.932	0.885	0.930	0.947	0.936	0.877	0.912	0.935	0.918	0.870	0.918	0.928	0.912	0.852	0.902	0.918	0.892	0.042	0.042	0.042	0.042
11:21:02	36.9	0.771	0.866	0.897	0.904	0.846	0.925	0.937	0.939	0.873	0.935	0.952	0.934	0.884	0.930	0.950	0.939	0.876	0.914	0.937	0.920	0.868	0.920	0.930	0.913	0.851	0.903	0.921	0.893	0.042	0.042	0.041	0.041
11:27:02	37.0	0.767	0.866	0.899	0.905	0.843	0.925	0.939	0.940	0.870	0.937	0.953	0.936	0.883	0.931	0.951	0.942	0.875	0.915	0.940	0.923	0.867	0.923	0.934	0.915	0.850	0.905	0.924	0.894	0.042	0.042	0.042	0.042
11:33:02	37.0	0.761	0.864	0.899	0.906	0.839	0.925	0.938	0.941	0.867	0.937	0.955	0.937	0.881	0.932	0.952	0.944	0.875	0.917	0.942	0.925	0.866	0.924	0.936	0.918	0.849	0.906	0.925	0.895	0.042	0.042	0.042	0.041
11:39:02	37.0	0.754	0.862	0.899	0.907	0.835	0.924	0.938	0.940	0.862	0.938	0.956	0.938	0.879	0.934	0.954	0.945	0.875	0.919	0.944	0.925	0.864	0.925	0.939	0.919	0.848	0.908	0.927	0.898	0.042	0.042	0.041	0.041
11:45:02	37.0	0.744	0.858	0.899	0.908	0.829	0.922	0.939	0.942	0.857	0.937	0.956	0.938	0.878	0.934	0.957	0.946	0.874	0.919	0.947	0.928	0.863	0.927	0.940	0.919	0.845	0.910	0.930	0.899	0.041	0.042	0.041	0.041
11:51:02	37.0	0.737	0.854	0.896	0.906	0.825	0.921	0.939	0.943	0.853	0.937	0.956	0.937	0.877	0.936	0.960	0.948	0.874	0.920	0.950	0.930	0.861	0.930	0.942	0.922	0.841	0.909	0.932	0.899	0.041	0.042	0.041	0.041
11:57:02	37.0	0.727	0.849	0.895	0.906	0.819	0.920	0.941	0.943	0.849	0.938	0.957	0.938	0.874	0.935	0.961	0.951	0.871	0.919	0.952	0.932	0.858	0.931	0.945	0.924	0.836	0.909	0.934	0.899	0.041	0.042	0.041	0.041
12:03:02	37.0	0.717	0.844	0.891	0.903	0.812	0.919	0.942	0.944	0.843	0.940	0.958	0.940	0.869	0.933	0.962	0.952	0.869	0.918	0.953	0.932	0.854	0.931	0.947	0.924	0.830	0.907	0.934	0.898	0.041	0.042	0.041	0.041
12:09:02	37.0	0.704	0.837	0.888	0.901	0.806	0.917	0.941	0.944	0.837	0.940	0.960	0.941	0.864	0.933	0.962	0.953	0.865	0.916	0.954	0.932	0.851	0.931	0.947	0.924	0.824	0.905	0.934	0.897	0.041	0.042	0.041	0.041
12:15:02	37.1	0.692	0.829	0.883	0.897	0.798	0.914	0.941	0.943	0.831	0.939	0.961	0.942	0.859	0.932	0.962	0.953	0.861	0.915	0.954	0.931	0.846	0.929	0.948	0.925	0.815	0.903	0.933	0.895	0.041	0.041	0.041	0.041
12:21:02	37.0	0.679	0.822	0.879	0.893	0.787	0.911	0.940	0.941	0.824	0.937	0.962	0.942	0.853	0.928	0.961	0.952	0.855	0.912	0.953	0.930	0.839	0.929	0.948	0.923	0.808	0.902	0.932	0.893	0.041	0.041	0.041	0.041
12:27:02	37.0	0.664	0.815	0.875	0.889	0.778	0.907	0.938	0.938	0.816	0.935	0.962	0.941	0.846	0.926	0.960	0.950	0.848	0.910	0.953	0.929	0.832	0.927	0.947	0.920	0.798	0.898	0.930	0.890	0.041	0.041	0.041	0.041
12:33:02	37.0	0.650	0.807	0.870	0.886	0.769	0.902	0.935	0.935	0.807	0.932	0.960	0.941	0.838	0.924	0.958	0.949	0.841	0.908	0.951	0.926	0.827	0.925	0.945	0.919	0.789	0.895	0.929	0.887	0.041	0.041	0.041	0.041
12:39:02	37.0	0.635	0.799	0.863	0.882	0.757	0.897	0.932	0.931	0.796	0.929	0.959	0.938	0.829	0.921	0.957	0.948	0.833	0.905	0.949	0.925	0.818	0.922	0.944	0.917	0.779	0.892	0.927	0.883	0.041	0.041	0.041	0.041
12:45:02	37.0	0.620	0.788	0.857	0.875	0.746	0.890	0.928	0.928	0.788	0.924	0.957	0.935	0.821	0.918	0.955	0.946	0.825	0.901	0.947	0.921	0.809	0.919	0.941	0.915	0.769	0.887	0.924	0.877	0.041	0.041	0.041	0.041
12:51:02	37.0	0.605	0.780	0.851	0.870	0.734	0.884	0.924	0.924	0.778	0.919	0.955	0.931	0.811	0.914	0.953	0.944	0.816	0.897	0.945	0.919	0.799	0.916	0.940	0.912	0.759	0.881	0.922	0.873	0.041	0.041	0.041	0.041
12:57:02	37.0	0.588	0.769	0.843	0.864	0.722	0.877	0.919	0.920	0.765	0.914	0.953	0.928	0.800	0.910	0.952	0.941	0.807	0.894	0.942	0.917	0.790	0.912	0.937	0.910	0.748	0.878	0.919	0.868	0.041	0.041	0.041	0.041
13:03:02	37.0	0.570	0.757	0.835	0.857	0.709	0.871	0.915	0.915	0.755	0.907	0.950	0.923	0.790	0.907	0.949	0.940	0.798	0.889	0.941	0.913	0.780	0.909	0.934	0.905	0.736	0.871	0.916	0.863	0.041	0.041	0.041	0.041
13:09:02	37.0	0.552	0.746	0.828	0.851	0.696	0.862	0.909	0.911	0.743	0.903	0.946	0.919	0.780	0.900	0.948	0.936	0.788	0.884	0.938	0.910	0.768	0.905	0.932	0.901	0.723	0.866	0.912	0.857	0.041	0.041	0.041	0.041
13:15:02	37.0	0.534	0.735	0.819	0.843	0.682	0.855	0.904	0.905	0.731	0.897	0.942	0.914	0.769	0.898	0.945	0.933	0.777	0.879	0.936	0.907	0.758	0.900	0.930	0.897	0.711	0.860	0.909	0.851	0.041	0.041	0.041	0.041
13:21:02	37.0	0.515	0.725	0.811	0.836	0.667	0.846	0.899	0.900	0.719	0.888	0.939	0.910	0.759	0.892	0.942	0.930	0.765	0.875	0.934	0.902	0.746	0.895	0.927	0.891	0.697	0.855	0.905	0.845	0.041	0.041	0.041	0.041
13:27:02	37.0	0.494	0.711	0.802	0.828	0.652	0.839	0.893	0.894	0.705	0.882	0.935	0.905	0.744	0.888	0.939	0.927	0.755	0.869	0.932	0.899	0.734	0.890	0.925	0.888	0.683	0.847	0.901	0.838	0.041	0.041	0.041	0.041
13:33:02	37.0	0.475	0.699	0.793	0.821	0.638	0.830	0.887	0.888	0.691	0.875	0.930	0.899	0.734	0.881	0.937	0.924	0.742	0.864	0.928	0.895	0.721	0.885	0.921	0.881	0.669	0.841	0.897	0.832	0.041	0.041	0.041	0.041
13:39:02	36.9	0.453	0.687	0.784	0.812	0.622	0.822	0.881	0.883	0.678	0.869	0.926	0.894	0.721	0.876	0.934	0.920	0.730	0.858	0.925	0.890	0.707	0.879	0.919	0.877	0.655	0.834	0.892	0.825	0.041	0.041	0.041	0.041
13:45:02	37.0	0.432	0.673	0.773	0.803	0.606	0.812	0.875	0.877	0.663	0.862	0.921	0.886	0.707	0.869	0.930	0.916	0.716	0.852	0.922	0.884	0.694	0.873	0.914	0.873	0.639	0.828	0.887	0.817	0.041	0.041	0.041	0.041
13:51:02	37.0	0.409	0.659	0.762	0.794	0.589	0.802	0.867	0.870	0.650	0.853	0.915	0.882	0.693	0.864	0.927	0.912	0.704	0.847	0.919	0.879	0.679	0.867	0.910	0.866	0.625	0.819	0.882	0.809	0.041	0.041	0.041	0.041
13:57:02	37.0	0.386	0.646	0.752	0.784	0.572	0.794	0.859	0.865	0.634	0.845	0.910	0.874	0.678	0.856	0.923	0.907	0.688	0.840	0.916	0.875	0.665	0.860	0.905	0.860	0.608	0.811	0.877	0.800	0.041	0.041	0.041	0.041
14:03:02	37.0	0.361	0.630	0.740	0.775	0.556	0.783	0.852	0.858	0.619	0.836	0.905	0.866	0.663	0.851	0.919	0.903	0.674	0.833	0.913	0.869	0.649	0.854	0.902	0.854	0.592	0.802	0.871	0.792	0.041	0.041	0.041	0.041
