# Supplementary material for: NT-CRISPR, combining natural transformation and CRISPR-Cas9 counterselection for markerless and scarless genome editing in Vibrio natriegens
Source: Commun Biol. 2022 Mar 25;5:265. doi: 10.1038/s42003-022-03150-0 (PMC8956659; doi:10.1038/s42003-022-03150-0)
Supplement: Supplementary file 5 — Supplementary Data 2 [file 42003_2022_3150_MOESM5_ESM.zip › Platereader/21-06-08 translational fusion strains Fluo Gain 90.xlsx]

## Sheet: Sheet1
Time	T° Read 2:579,616	C3	D3	E3	F3	C4	D4	E4	F4	C5	D5	E5	F5	C6	D6	E6	F6	C7	D7	E7	F7	C8	D8	E8	F8	C9	D9	E9	F9	C10	D10	E10	F10
00:03:52	37.0	36	48	44	47	47	49	43	42	46	45	44	47	90	82	95	93	83	85	75	74	117	116	116	118	48	53	43	44	47	39	43	43
00:09:52	37.0	40	40	55	48	43	48	46	41	34	42	41	39	82	87	101	97	91	78	80	83	144	131	125	123	45	42	39	45	40	45	44	49
00:15:52	37.0	45	36	43	47	45	43	51	47	41	45	48	51	96	98	102	87	87	85	77	85	164	142	141	151	40	37	40	41	41	44	42	48
00:21:52	37.0	41	40	50	35	43	37	45	44	50	36	40	43	109	97	107	104	112	98	88	92	188	172	180	182	47	34	35	39	38	44	42	45
00:27:52	37.0	37	42	48	40	51	39	42	47	41	41	41	43	110	99	110	125	109	103	98	94	210	210	199	207	47	35	48	44	42	41	35	43
00:33:52	37.0	43	49	44	39	45	40	42	44	50	42	50	48	116	125	132	124	113	107	106	105	236	221	237	221	37	45	43	52	38	39	40	43
00:39:52	37.0	36	47	48	44	48	41	42	39	46	40	41	41	132	128	142	144	129	128	125	121	266	250	255	243	41	34	48	48	40	46	39	36
00:45:52	37.0	44	38	42	43	37	43	46	46	42	45	39	53	159	156	169	150	138	144	151	138	295	278	280	282	39	35	44	41	39	43	47	39
00:51:52	37.0	37	45	33	43	48	45	36	42	42	41	41	45	196	188	192	182	187	161	157	157	342	303	317	318	40	38	42	47	39	40	39	42
00:57:52	37.0	39	44	46	39	42	43	35	46	45	45	35	44	206	214	226	222	195	189	189	171	361	325	329	369	43	42	45	45	42	38	41	42
01:03:52	37.0	49	48	41	43	45	39	33	44	40	44	42	49	251	235	282	260	228	230	215	201	431	368	381	396	40	41	44	36	42	39	38	37
01:09:52	37.0	43	34	38	44	41	46	43	46	36	46	40	42	280	266	308	314	268	261	234	227	448	386	404	432	42	39	37	41	38	45	40	35
01:15:52	37.0	35	44	45	41	44	30	47	38	45	44	45	43	312	319	354	352	297	282	282	278	472	409	413	484	45	35	42	40	43	41	38	40
01:21:52	37.0	43	39	44	40	43	40	39	44	42	43	36	46	366	345	394	395	327	324	303	282	504	448	453	492	42	41	38	36	35	37	38	46
01:27:52	37.0	39	37	38	43	43	37	39	48	42	36	35	34	375	372	417	431	347	340	349	297	530	480	474	538	41	38	43	47	34	36	51	44
01:33:52	37.0	45	30	42	37	38	39	33	45	41	42	37	35	409	382	465	457	381	358	369	315	587	504	470	584	36	37	41	38	38	43	47	36
01:39:52	37.0	38	43	48	39	40	44	40	32	48	34	37	35	473	447	516	526	431	419	402	325	618	528	511	621	41	35	42	37	35	44	38	37
01:45:52	37.0	40	42	39	41	44	45	40	42	43	42	33	46	491	454	539	556	421	419	419	366	645	582	552	664	33	38	42	41	43	36	46	39
01:51:52	37.0	42	36	41	38	46	42	33	43	42	43	37	38	507	472	584	560	485	463	438	395	686	595	575	686	44	40	38	39	30	35	46	42
01:57:52	37.0	37	46	34	41	43	43	37	34	38	37	30	38	529	505	644	620	475	468	440	413	722	635	604	711	34	37	40	40	38	38	45	42
02:03:52	37.0	40	38	44	46	33	37	34	44	38	33	40	44	571	522	642	640	488	518	485	422	708	664	600	731	40	40	38	34	40	42	42	39
02:09:52	37.0	46	38	34	34	44	45	45	33	34	41	40	39	605	547	686	705	539	525	493	451	801	661	673	777	30	29	36	40	36	38	41	44
02:15:52	37.0	40	39	36	35	29	43	37	38	33	37	36	36	642	596	737	721	587	578	563	486	813	737	718	797	37	34	30	39	34	34	41	32
02:21:52	37.0	35	45	36	39	35	46	37	37	39	37	42	36	671	629	754	766	626	603	563	515	868	786	750	836	37	37	37	35	40	44	41	38
02:27:52	37.0	40	42	43	35	39	36	39	40	41	38	37	39	702	679	789	821	649	633	645	555	919	825	790	872	33	35	35	36	40	39	42	41
02:33:52	37.0	30	42	38	35	43	42	40	38	41	39	37	36	734	710	820	837	658	661	636	588	975	869	840	947	31	35	37	34	40	43	34	39
02:39:52	37.0	38	43	40	43	31	44	37	34	42	35	40	42	785	744	879	857	698	673	685	611	1006	915	873	976	41	42	42	38	38	34	45	41
02:45:52	37.0	45	33	36	39	40	39	42	36	39	36	35	36	858	785	920	926	747	704	711	652	1044	978	932	1059	33	38	32	36	44	35	41	43
02:51:52	37.0	52	37	45	37	37	36	42	40	39	43	41	39	864	848	959	957	789	757	740	686	1112	1018	993	1113	30	36	42	42	44	40	37	34
02:57:52	37.0	35	40	37	36	40	39	38	35	44	40	37	35	936	876	1030	1008	818	808	811	749	1150	1082	1072	1151	40	34	42	32	37	31	37	46
03:03:52	37.0	41	42	41	38	40	40	36	38	38	43	40	42	955	927	1051	1031	912	860	829	777	1243	1139	1144	1231	39	40	38	36	48	35	39	40
03:09:52	37.0	46	39	38	40	44	36	41	43	42	34	42	39	1001	973	1079	1084	921	919	853	840	1299	1223	1201	1287	37	35	34	39	40	30	43	45
03:15:52	37.0	45	34	40	37	36	46	37	39	37	44	33	50	1070	974	1118	1127	952	947	896	864	1387	1280	1251	1330	42	38	41	39	35	26	37	44
03:21:52	37.0	45	41	45	35	40	51	44	42	41	37	42	39	1110	1049	1156	1188	1007	958	935	921	1439	1387	1344	1451	37	42	32	37	38	41	39	40
03:27:52	37.0	37	43	40	40	44	46	47	42	48	46	49	45	1164	1081	1206	1254	1039	1008	1023	948	1546	1458	1418	1488	36	40	43	27	40	39	37	43
03:33:52	37.0	40	44	43	41	44	54	36	44	44	41	45	40	1226	1182	1247	1268	1083	1062	1059	1003	1572	1508	1523	1602	38	35	36	43	34	35	41	33
03:39:52	37.0	46	43	44	43	51	54	44	49	38	47	43	48	1262	1232	1324	1354	1166	1101	1089	1029	1765	1634	1577	1712	40	42	44	39	35	32	37	44
03:45:52	37.0	43	51	52	41	48	41	43	40	42	42	45	45	1321	1281	1385	1386	1172	1198	1117	1039	1829	1739	1669	1784	44	39	38	44	40	38	41	37
03:51:52	37.0	63	44	52	48	50	51	50	47	55	47	41	42	1412	1303	1469	1499	1229	1229	1194	1171	1947	1798	1732	1879	41	32	40	42	38	40	30	37
03:57:52	37.0	49	50	47	52	55	48	46	47	56	44	47	51	1401	1400	1486	1517	1303	1236	1208	1178	1990	1890	1867	1988	44	46	37	39	36	37	35	34
04:03:52	37.0	61	61	45	46	51	52	54	55	50	49	54	56	1473	1460	1559	1598	1358	1343	1252	1219	2182	2005	2001	2126	44	37	44	47	33	30	37	40
04:09:52	37.0	49	60	54	53	61	55	58	53	59	57	57	54	1538	1490	1602	1682	1414	1355	1352	1253	2259	2108	2064	2201	43	51	49	52	41	39	37	44
04:15:52	37.0	61	60	58	47	58	63	57	58	64	56	63	65	1599	1585	1703	1728	1430	1411	1378	1325	2355	2243	2215	2362	48	53	56	47	41	40	40	33
04:21:52	37.0	63	66	59	56	73	65	59	67	69	61	60	60	1654	1612	1791	1814	1478	1494	1457	1354	2482	2407	2355	2464	47	49	62	49	40	44	39	38
04:27:52	37.0	68	70	66	60	71	65	70	72	73	61	62	69	1738	1681	1842	1902	1550	1532	1491	1451	2669	2488	2403	2632	51	52	53	55	40	36	42	35
04:33:52	37.0	69	74	71	70	70	72	65	65	88	80	74	68	1778	1732	1930	1920	1600	1620	1550	1508	2819	2673	2583	2742	49	57	51	53	33	32	35	41
04:39:52	37.0	73	69	70	56	77	74	79	82	80	74	73	78	1891	1747	1954	2042	1647	1601	1595	1519	3004	2780	2701	2937	52	61	54	67	36	40	36	32
04:45:52	37.0	70	71	75	64	81	87	76	89	84	84	78	76	1926	1857	2008	2054	1777	1727	1644	1603	3088	2900	2918	3135	66	60	58	63	31	35	50	39
04:51:52	37.0	77	86	78	73	90	76	84	87	90	96	74	80	2024	1902	2083	2105	1787	1731	1720	1676	3230	3104	3066	3280	69	65	61	65	33	37	40	33
04:57:52	37.0	73	88	81	69	87	74	94	94	94	92	93	95	2054	1991	2131	2229	1861	1796	1732	1651	3387	3247	3189	3396	74	68	67	62	41	31	30	39
05:03:52	37.0	74	75	72	72	89	94	93	111	104	93	94	86	2092	1998	2230	2196	1897	1853	1805	1739	3553	3415	3378	3491	73	69	83	60	38	35	39	43
05:09:52	37.0	79	87	90	78	91	93	88	93	96	95	104	86	2182	2115	2267	2306	1929	1865	1843	1811	3797	3526	3480	3657	69	61	78	74	34	35	41	37
05:15:52	37.0	88	86	79	69	92	96	96	93	89	101	101	110	2263	2169	2331	2369	1976	1926	1859	1836	3930	3676	3643	3824	73	71	82	70	38	32	37	37
05:21:52	37.0	72	88	90	72	101	102	100	95	102	99	90	110	2251	2217	2395	2474	2008	1941	1968	1899	4091	3895	3768	4060	71	71	69	75	39	30	45	35
05:27:52	37.0	86	75	86	77	108	100	98	101	107	100	101	109	2381	2282	2406	2491	2049	2003	1973	1960	4280	3968	4009	4229	61	62	66	70	41	36	27	41
05:33:52	37.0	82	83	83	64	101	103	103	106	110	116	118	119	2435	2269	2516	2573	2166	2065	2076	1995	4409	4147	4134	4339	65	62	79	61	37	40	41	36
05:39:52	37.0	89	81	94	56	106	112	102	120	121	100	111	103	2504	2373	2568	2631	2121	2111	2082	2045	4541	4362	4385	4510	68	69	74	63	42	45	38	37
05:45:52	37.0	78	88	79	70	120	128	122	127	109	118	112	115	2513	2486	2649	2626	2256	2207	2115	2079	4820	4518	4487	4621	73	66	75	76	33	35	40	35
05:51:52	37.0	78	84	90	62	127	119	128	128	115	109	113	122	2595	2481	2689	2696	2274	2210	2151	2109	4936	4738	4687	4835	63	64	73	73	42	41	41	33
05:57:52	37.0	80	73	80	74	123	123	123	125	124	123	126	128	2660	2590	2684	2753	2315	2242	2228	2161	5116	4926	4910	5047	71	72	69	74	36	39	36	33
06:03:52	37.0	89	90	81	69	132	131	117	127	126	120	138	133	2702	2627	2809	2907	2326	2315	2253	2244	5330	5138	5055	5296	62	60	67	74	40	33	41	38
06:09:52	37.0	78	84	83	57	134	129	129	141	136	125	131	135	2792	2688	2849	2889	2381	2351	2322	2245	5626	5274	5191	5448	65	69	55	65	30	39	41	42
06:15:52	37.0	79	89	86	60	130	120	129	137	137	130	126	144	2827	2709	2931	2930	2440	2373	2418	2301	5782	5440	5420	5609	62	60	64	62	34	35	37	45
06:21:52	37.0	93	91	93	70	145	133	138	152	146	134	123	144	2872	2705	2882	2989	2448	2388	2443	2373	5960	5658	5614	5837	71	68	68	60	32	37	36	44
06:27:52	37.0	84	90	83	61	153	141	149	149	132	140	143	153	2978	2739	2951	3080	2562	2466	2433	2364	6057	5869	5790	6045	64	60	66	76	36	37	39	35
06:33:52	37.0	93	92	93	63	154	148	151	162	155	157	142	149	3004	2852	3047	3063	2558	2510	2445	2409	6405	6036	5882	6228	60	61	69	61	34	33	40	28
06:39:52	37.0	88	91	92	63	143	161	158	168	157	164	145	148	3059	2914	3068	3122	2629	2594	2507	2440	6539	6311	6212	6434	66	71	60	63	35	38	41	36
06:45:52	37.0	94	92	88	60	161	159	169	169	170	167	158	154	3044	2935	3153	3185	2670	2566	2545	2481	6709	6451	6372	6658	65	66	67	56	38	36	40	37
06:51:52	37.0	87	88	87	63	167	165	171	163	159	163	151	169	3098	3013	3156	3219	2665	2653	2560	2488	6876	6586	6618	6772	54	63	65	55	45	42	32	39
06:57:52	37.0	88	91	92	60	164	169	171	177	159	175	166	176	3174	3072	3213	3239	2673	2577	2630	2494	6985	6916	6772	7007	59	59	65	59	42	35	38	29
07:03:52	37.0	87	79	95	55	184	197	186	186	182	165	159	174	3183	3143	3289	3309	2693	2666	2674	2559	7334	7093	7005	7190	61	64	66	58	36	34	40	40
07:09:52	37.0	85	92	98	61	194	196	177	187	190	186	177	190	3178	3162	3282	3390	2737	2671	2663	2622	7413	7296	7200	7360	62	64	59	62	33	33	33	34
07:15:52	37.0	103	83	89	60	190	182	186	191	201	190	179	193	3261	3135	3249	3348	2779	2716	2737	2660	7622	7409	7328	7529	60	57	67	59	32	40	40	34
07:21:52	37.0	93	95	90	51	214	200	194	192	199	190	187	204	3332	3150	3383	3401	2818	2769	2719	2782	7809	7618	7508	7657	52	52	56	49	33	42	39	33
07:27:52	37.0	91	97	94	63	211	202	189	207	214	210	194	198	3298	3202	3419	3386	2923	2770	2722	2684	8033	7859	7775	7914	59	59	53	54	37	38	36	38
07:33:52	37.0	94	100	90	50	226	233	195	220	225	215	212	211	3396	3306	3477	3441	2845	2821	2786	2816	8287	8053	7934	8155	56	62	54	51	33	36	36	34
07:39:52	37.0	98	99	103	54	229	218	226	224	219	208	221	215	3383	3356	3443	3586	2936	2810	2781	2740	8470	8180	8138	8333	60	57	50	64	34	41	38	37
07:45:52	37.0	98	96	101	56	227	227	222	238	233	218	233	227	3393	3366	3518	3482	2962	2865	2871	2787	8650	8398	8328	8535	62	58	58	51	31	40	37	35
07:51:52	37.0	107	98	110	59	236	240	229	227	233	227	217	242	3426	3346	3552	3559	2895	2904	2826	2852	8796	8635	8574	8731	52	50	47	58	35	33	33	31
07:57:52	37.0	100	95	105	61	255	245	244	245	237	245	251	244	3455	3420	3526	3547	2983	2885	2898	2886	8959	8727	8781	8921	54	49	54	61	39	33	29	30
08:03:52	37.0	104	104	108	58	264	258	250	262	256	248	252	252	3505	3451	3622	3623	3001	2932	2882	2879	9245	9086	8936	9117	52	61	58	52	30	45	32	34
08:09:52	37.0	97	109	102	60	261	271	267	275	264	248	251	254	3498	3378	3576	3632	2998	2913	2948	2865	9358	9230	9152	9404	50	55	63	63	32	33	30	32
08:15:52	37.0	107	111	114	53	266	280	256	285	273	270	269	265	3566	3452	3604	3652	2985	2937	2984	2939	9550	9343	9362	9484	53	59	62	58	36	33	35	37
08:21:52	37.0	103	113	103	61	279	282	272	278	285	277	280	281	3553	3582	3624	3709	3027	2981	2957	2907	9692	9560	9539	9638	52	59	51	50	30	38	37	44
08:27:52	37.0	111	107	99	60	288	297	289	286	294	267	273	300	3619	3487	3689	3666	3067	3003	2965	2937	9946	9680	9707	9765	49	58	60	57	33	32	36	39
08:33:52	37.0	111	112	113	56	294	287	290	308	286	289	272	291	3596	3551	3635	3696	3047	3007	3050	2975	10199	9992	9853	10071	56	56	56	58	31	34	42	37
08:39:52	37.0	112	127	112	60	319	309	296	323	305	287	293	301	3699	3572	3746	3740	3113	3012	3081	2965	10379	10154	10092	10180	61	51	59	54	31	38	35	45
08:45:52	37.0	124	116	103	59	311	312	288	318	329	307	297	308	3698	3602	3725	3815	3162	3060	3073	2983	10509	10302	10198	10424	51	58	62	62	31	35	36	33
08:51:52	37.0	116	118	113	59	318	316	326	330	315	327	321	327	3767	3632	3770	3766	3110	3056	3060	2978	10767	10578	10365	10644	68	44	62	50	29	37	33	29
08:57:52	37.0	130	126	127	60	328	335	315	332	349	343	329	314	3745	3635	3744	3823	3169	3038	3036	3115	10928	10714	10660	10648	55	61	58	47	28	31	34	42
09:03:52	37.0	111	115	112	56	345	337	331	347	371	336	359	332	3778	3673	3712	3825	3106	3126	3094	3098	11211	10804	10777	10943	56	62	58	57	26	35	26	38
09:09:52	37.0	117	106	120	53	359	373	339	349	364	347	342	341	3738	3690	3738	3860	3179	3073	3091	3122	11406	11090	10940	11051	56	57	60	55	31	30	37	35
09:15:52	37.0	126	136	129	51	370	379	353	366	378	363	371	363	3828	3626	3757	3807	3190	3106	3105	3035	11623	11291	11159	11363	57	67	53	61	33	29	34	37
09:21:52	37.0	115	131	129	51	389	383	366	373	397	379	355	356	3819	3742	3854	3878	3207	3146	3132	3084	11651	11445	11246	11456	58	50	66	56	35	38	28	39
09:27:52	37.0	132	123	135	62	394	390	385	378	394	396	379	377	3866	3792	3837	3919	3227	3148	3116	3131	11813	11721	11633	11654	51	53	55	59	30	34	39	27
09:33:52	37.0	129	128	139	60	398	424	389	402	400	370	385	397	3807	3759	3876	3947	3249	3207	3212	3163	12022	11884	11738	11986	61	56	59	61	38	31	32	40
09:39:52	37.0	131	120	131	58	411	415	398	384	410	409	382	418	3843	3785	3903	3925	3266	3146	3213	3198	12133	12094	11931	11988	59	60	68	62	27	40	35	30
09:45:52	37.0	140	137	137	64	408	412	402	406	434	412	399	414	3869	3734	3900	3986	3281	3207	3171	3161	12583	12203	12152	12228	55	56	54	59	30	33	42	34
09:51:52	37.0	147	135	129	65	417	419	424	447	429	436	394	433	3917	3811	3908	3943	3266	3209	3152	3128	12664	12431	12295	12400	54	59	54	55	35	32	36	33
09:57:52	37.0	138	156	134	61	432	424	426	444	431	422	439	443	3911	3848	3988	4001	3260	3200	3162	3174	12856	12540	12394	12617	54	56	64	56	38	36	41	30
10:03:52	37.0	140	147	155	58	459	452	433	434	468	439	427	422	4012	3912	3930	3982	3314	3259	3220	3140	13182	12776	12614	12785	67	63	57	64	31	29	29	38
10:09:52	37.0	144	141	123	60	468	463	442	469	494	445	455	466	3937	3897	3977	3994	3242	3223	3241	3232	13262	13006	12862	12938	63	52	59	62	32	30	30	34
10:15:52	37.0	131	143	146	57	476	480	474	477	504	462	457	483	4020	3871	3998	4014	3253	3255	3193	3188	13566	13313	13068	13082	59	62	58	61	30	30	33	40
10:21:52	37.0	143	145	140	50	494	470	481	481	522	475	477	479	3964	3858	4073	4086	3409	3267	3246	3181	13663	13565	13156	13403	59	55	49	61	31	36	36	34
10:27:52	37.0	156	151	148	60	517	509	481	525	532	499	488	489	3966	3889	4021	4097	3316	3290	3257	3210	14044	13614	13385	13584	62	59	62	58	35	33	36	35
10:33:52	37.0	150	143	164	59	529	494	521	524	547	493	535	519	4015	4008	4053	4169	3346	3320	3311	3278	14314	13798	13745	13789	62	56	53	64	35	30	31	34
10:39:52	37.0	148	151	151	53	553	530	519	541	572	514	515	515	4098	3892	4137	4164	3375	3305	3260	3248	14470	14098	13793	14113	57	59	67	53	32	37	39	31
10:45:52	37.0	168	151	150	64	579	551	561	561	584	542	525	547	4018	3993	4107	4104	3393	3273	3299	3300	14645	14413	14017	14288	57	58	56	55	36	31	32	31
10:51:52	37.0	151	164	144	62	570	585	569	582	614	544	559	563	4064	3992	4092	4176	3409	3354	3234	3322	14937	14596	14227	14676	58	52	62	58	28	34	35	24
10:57:52	37.0	159	174	170	60	611	564	591	627	618	561	558	593	4046	4057	4098	4162	3478	3357	3342	3300	15349	14812	14374	14670	57	61	54	59	28	31	42	30
11:03:52	37.0	174	158	165	48	628	622	616	641	642	607	586	601	4140	4056	4159	4220	3391	3359	3289	3305	15526	15084	14654	14971	57	59	55	57	34	31	31	32
11:09:52	37.0	165	167	156	62	629	615	625	637	676	638	626	677	4077	4027	4157	4223	3412	3406	3329	3315	15894	15237	15038	15259	54	61	63	56	33	28	42	42
11:15:52	37.0	171	175	180	56	659	632	652	643	670	642	646	646	4148	4106	4206	4348	3448	3374	3369	3289	15985	15409	15239	15569	54	57	58	58	28	32	40	33
11:21:52	37.0	173	164	167	49	687	685	673	670	725	656	665	656	4188	4095	4215	4283	3446	3392	3336	3322	16265	15820	15455	15864	62	57	47	60	25	26	35	27
11:27:52	37.0	175	173	170	50	712	676	693	697	749	677	662	700	4176	4103	4177	4317	3458	3410	3393	3358	16651	16003	15617	16115	49	61	61	60	29	28	32	37
11:33:52	37.0	166	168	168	51	721	716	694	703	754	690	699	701	4174	4180	4278	4344	3491	3391	3409	3332	16921	16284	15911	16169	54	58	58	58	35	27	33	35
11:39:52	37.0	165	187	168	53	741	735	725	741	779	702	704	727	4168	4167	4208	4285	3477	3405	3367	3369	17139	16593	16193	16494	49	48	56	53	25	34	34	33
11:45:52	37.0	187	189	188	57	740	765	736	793	831	731	749	740	4104	4129	4273	4361	3503	3413	3408	3383	17390	16782	16522	16802	55	59	63	54	25	33	35	37
11:51:52	37.0	177	175	181	56	775	801	766	789	821	756	770	787	4136	4164	4239	4347	3478	3526	3422	3419	17643	17007	16692	17086	56	57	60	65	37	31	40	33
11:57:52	37.0	179	180	195	57	825	845	782	811	816	776	786	797	4223	4198	4312	4368	3493	3422	3408	3365	17805	17069	16961	17282	54	54	59	60	30	34	36	35
12:03:52	37.0	161	182	191	52	848	815	817	838	861	806	809	846	4213	4181	4298	4252	3566	3415	3400	3450	18136	17399	17225	17617	52	60	55	58	31	31	31	32
12:09:52	37.0	199	174	190	57	894	855	853	866	853	812	841	815	4150	4193	4259	4296	3452	3441	3407	3425	18277	17695	17478	17663	47	56	66	55	25	29	27	29
12:15:52	37.0	186	198	200	51	881	842	845	896	867	840	849	852	4115	4292	4299	4340	3435	3409	3458	3422	18449	18031	17720	18048	58	53	60	65	28	39	40	35
12:21:52	37.0	176	194	200	60	866	879	857	884	895	859	871	866	4125	4144	4269	4416	3501	3421	3502	3401	18651	18145	18027	18135	56	59	56	56	34	39	36	29
12:27:52	37.0	187	181	189	54	886	904	881	932	911	923	914	901	4234	4187	4252	4343	3472	3413	3432	3348	18801	18391	18220	18393	51	56	54	55	26	27	38	32
12:33:52	37.0	193	188	203	57	911	900	884	897	911	957	926	932	4144	4187	4233	4313	3436	3398	3479	3437	18903	18741	18351	18416	43	57	60	51	27	30	33	32
12:39:52	37.0	199	198	190	61	903	917	960	927	943	916	905	885	4119	4194	4266	4320	3465	3346	3448	3350	19273	18811	18637	18620	55	52	54	52	30	32	25	31
12:45:52	37.0	191	200	203	45	933	917	899	948	931	917	923	952	4179	4146	4271	4328	3421	3395	3402	3391	19196	18937	18710	18974	56	60	56	51	23	29	32	35
12:51:52	37.0	188	201	217	50	971	978	936	960	924	926	946	920	4162	4164	4250	4301	3429	3408	3485	3405	19297	19145	18808	19131	56	47	61	60	30	36	34	37
12:57:52	37.0	200	210	198	51	958	995	935	949	920	968	911	944	4158	4171	4256	4270	3439	3419	3435	3350	19457	19308	19026	19301	43	61	50	56	24	32	32	34
13:03:52	37.0	198	211	202	53	970	973	953	983	956	946	933	933	4075	4153	4227	4246	3427	3441	3372	3372	19494	19433	19263	19479	52	60	55	61	27	29	29	32
13:09:52	37.0	181	205	209	60	989	956	953	973	972	967	978	950	4153	4208	4208	4283	3399	3345	3464	3376	19752	19614	19459	19512	45	54	55	53	19	31	35	32
13:15:52	37.0	196	211	214	49	973	968	970	982	973	956	979	988	4020	4134	4225	4304	3405	3371	3394	3420	19756	19892	19380	19607	61	65	52	53	30	31	31	25
13:21:52	37.0	185	220	210	54	964	970	972	972	988	937	971	988	4067	4159	4170	4322	3366	3365	3411	3374	19788	19825	19863	19791	50	63	68	51	33	27	36	33
13:27:52	37.0	191	204	224	51	994	1010	991	1054	979	1000	988	959	4033	4100	4241	4324	3366	3353	3360	3405	19885	19970	19882	19844	52	56	54	50	30	35	33	28
13:33:52	37.0	190	201	222	55	1009	989	961	1004	990	972	1002	988	4075	4108	4264	4302	3376	3395	3343	3354	20024	20343	19925	20046	51	56	63	57	29	31	32	29
13:39:52	37.0	178	217	204	57	981	1013	1006	994	979	1022	974	972	4002	4075	4256	4196	3427	3340	3394	3354	20254	20275	20172	20108	59	56	59	56	28	29	27	34
13:45:52	37.0	179	216	214	47	980	1023	1010	1016	962	1005	1017	1006	4000	4096	4197	4246	3376	3377	3379	3384	20323	20259	20255	20155	60	56	60	55	38	32	28	29
13:51:52	37.0	195	211	216	43	974	995	1011	1031	969	1000	1057	1009	3958	4112	4226	4273	3356	3318	3367	3321	20449	20638	20472	20376	55	53	65	52	30	25	32	38
13:57:52	37.0	187	203	206	53	994	1013	985	1019	982	1004	1036	1045	4003	4078	4202	4257	3239	3379	3366	3347	20427	20640	20438	20305	44	55	63	61	24	36	30	23
14:03:52	37.0	196	206	214	58	987	1038	1017	1042	967	1054	1013	1009	3954	4122	4231	4246	3312	3337	3398	3309	20419	20850	20691	20691	55	49	64	53	26	33	37	27
