# Supplementary material for: NT-CRISPR, combining natural transformation and CRISPR-Cas9 counterselection for markerless and scarless genome editing in Vibrio natriegens
Source: Commun Biol. 2022 Mar 25;5:265. doi: 10.1038/s42003-022-03150-0 (PMC8956659; doi:10.1038/s42003-022-03150-0)
Supplement: Supplementary file 5 — Supplementary Data 2 [file 42003_2022_3150_MOESM5_ESM.zip › Platereader/21-06-08 translational fusion strains OD Gain 90.xlsx]

## Sheet: Sheet1
Time	T° Read 1:600	C3	D3	E3	F3	C4	D4	E4	F4	C5	D5	E5	F5	C6	D6	E6	F6	C7	D7	E7	F7	C8	D8	E8	F8	C9	D9	E9	F9	C10	D10	E10	F10
00:03:02	37.1	0.058	0.058	0.056	0.057	0.057	0.060	0.055	0.056	0.056	0.055	0.055	0.055	0.057	0.056	0.064	0.057	0.056	0.055	0.055	0.056	0.056	0.055	0.056	0.056	0.055	0.055	0.055	0.055	0.042	0.042	0.042	0.042
00:09:02	37.0	0.060	0.060	0.059	0.059	0.059	0.058	0.057	0.057	0.058	0.057	0.057	0.057	0.060	0.058	0.063	0.059	0.058	0.057	0.057	0.057	0.058	0.056	0.056	0.057	0.057	0.057	0.057	0.057	0.042	0.042	0.042	0.042
00:15:02	37.0	0.064	0.064	0.062	0.063	0.062	0.061	0.060	0.061	0.061	0.060	0.060	0.060	0.063	0.061	0.072	0.063	0.062	0.060	0.060	0.060	0.061	0.059	0.059	0.060	0.061	0.059	0.060	0.060	0.042	0.042	0.042	0.042
00:21:02	37.0	0.070	0.070	0.068	0.069	0.068	0.066	0.065	0.066	0.066	0.065	0.064	0.065	0.069	0.066	0.074	0.068	0.067	0.066	0.065	0.065	0.066	0.064	0.064	0.065	0.066	0.064	0.065	0.065	0.042	0.042	0.042	0.042
00:27:02	37.0	0.077	0.077	0.076	0.076	0.074	0.073	0.072	0.072	0.073	0.071	0.071	0.072	0.075	0.073	0.083	0.076	0.074	0.072	0.072	0.071	0.073	0.070	0.070	0.072	0.073	0.071	0.071	0.071	0.042	0.042	0.042	0.042
00:33:02	37.0	0.086	0.087	0.085	0.085	0.083	0.082	0.080	0.080	0.081	0.079	0.078	0.080	0.084	0.081	0.094	0.085	0.083	0.081	0.080	0.079	0.081	0.077	0.078	0.080	0.081	0.079	0.079	0.079	0.042	0.042	0.042	0.042
00:39:02	37.0	0.097	0.098	0.095	0.096	0.093	0.092	0.089	0.090	0.091	0.089	0.088	0.089	0.094	0.090	0.101	0.094	0.093	0.090	0.089	0.088	0.090	0.086	0.087	0.089	0.091	0.087	0.089	0.088	0.042	0.042	0.042	0.042
00:45:02	37.1	0.110	0.110	0.108	0.110	0.106	0.104	0.102	0.102	0.103	0.100	0.099	0.102	0.106	0.102	0.114	0.107	0.106	0.102	0.102	0.099	0.102	0.097	0.098	0.100	0.103	0.099	0.101	0.100	0.043	0.042	0.042	0.042
00:51:02	37.0	0.122	0.123	0.120	0.122	0.118	0.116	0.113	0.113	0.114	0.112	0.111	0.113	0.116	0.113	0.126	0.117	0.117	0.113	0.113	0.110	0.113	0.107	0.109	0.111	0.114	0.110	0.111	0.111	0.042	0.042	0.042	0.042
00:57:02	37.0	0.138	0.140	0.136	0.138	0.134	0.132	0.129	0.129	0.130	0.127	0.126	0.128	0.131	0.127	0.141	0.134	0.133	0.128	0.129	0.125	0.128	0.121	0.123	0.126	0.129	0.124	0.127	0.125	0.042	0.042	0.042	0.042
01:03:02	37.0	0.153	0.157	0.154	0.156	0.149	0.148	0.145	0.146	0.146	0.143	0.142	0.145	0.148	0.145	0.162	0.152	0.149	0.145	0.145	0.141	0.144	0.137	0.139	0.142	0.146	0.141	0.143	0.142	0.042	0.042	0.042	0.042
01:09:02	37.0	0.171	0.176	0.173	0.175	0.167	0.165	0.164	0.166	0.165	0.161	0.160	0.165	0.167	0.164	0.183	0.174	0.167	0.164	0.164	0.158	0.163	0.154	0.155	0.161	0.164	0.158	0.165	0.161	0.042	0.042	0.042	0.042
01:15:02	37.0	0.190	0.198	0.195	0.197	0.187	0.187	0.183	0.186	0.184	0.181	0.179	0.185	0.189	0.184	0.206	0.197	0.187	0.183	0.184	0.176	0.182	0.172	0.174	0.181	0.183	0.177	0.181	0.180	0.042	0.042	0.042	0.042
01:21:02	37.0	0.210	0.221	0.220	0.222	0.209	0.208	0.206	0.210	0.207	0.203	0.204	0.209	0.212	0.208	0.233	0.222	0.208	0.206	0.207	0.200	0.205	0.194	0.196	0.202	0.203	0.198	0.204	0.201	0.042	0.042	0.042	0.042
01:27:02	37.0	0.225	0.237	0.237	0.240	0.225	0.224	0.223	0.233	0.227	0.221	0.222	0.232	0.228	0.226	0.253	0.247	0.228	0.226	0.230	0.219	0.227	0.216	0.217	0.228	0.220	0.219	0.226	0.226	0.042	0.042	0.042	0.042
01:33:02	37.0	0.249	0.262	0.263	0.266	0.253	0.252	0.250	0.259	0.253	0.248	0.247	0.258	0.254	0.252	0.281	0.275	0.251	0.251	0.253	0.243	0.247	0.232	0.234	0.248	0.244	0.240	0.248	0.247	0.042	0.042	0.042	0.042
01:39:02	37.0	0.267	0.280	0.282	0.286	0.270	0.271	0.270	0.280	0.273	0.266	0.269	0.281	0.272	0.271	0.303	0.299	0.274	0.272	0.275	0.265	0.269	0.256	0.259	0.274	0.262	0.263	0.273	0.275	0.043	0.042	0.042	0.042
01:45:02	37.0	0.284	0.298	0.301	0.305	0.289	0.290	0.288	0.301	0.291	0.285	0.287	0.301	0.290	0.288	0.324	0.321	0.290	0.291	0.295	0.282	0.287	0.274	0.276	0.295	0.281	0.282	0.293	0.294	0.042	0.042	0.042	0.042
01:51:02	37.0	0.299	0.313	0.315	0.319	0.306	0.304	0.305	0.320	0.307	0.302	0.305	0.318	0.305	0.306	0.343	0.342	0.305	0.307	0.312	0.298	0.302	0.290	0.292	0.313	0.297	0.296	0.310	0.312	0.043	0.042	0.042	0.042
01:57:02	37.0	0.316	0.332	0.336	0.337	0.322	0.320	0.322	0.335	0.322	0.319	0.320	0.335	0.320	0.324	0.362	0.361	0.319	0.324	0.330	0.314	0.316	0.307	0.308	0.329	0.310	0.315	0.327	0.329	0.042	0.042	0.042	0.042
02:03:02	37.0	0.337	0.350	0.351	0.356	0.339	0.338	0.337	0.352	0.338	0.334	0.336	0.352	0.336	0.339	0.379	0.381	0.334	0.341	0.346	0.330	0.332	0.323	0.323	0.347	0.326	0.332	0.343	0.346	0.042	0.042	0.042	0.042
02:09:02	37.0	0.352	0.368	0.370	0.381	0.353	0.351	0.358	0.374	0.366	0.351	0.350	0.367	0.351	0.353	0.404	0.411	0.347	0.355	0.357	0.344	0.346	0.338	0.337	0.366	0.339	0.344	0.357	0.360	0.042	0.042	0.042	0.042
02:15:02	37.0	0.378	0.402	0.404	0.408	0.388	0.375	0.375	0.403	0.387	0.371	0.373	0.401	0.368	0.373	0.429	0.440	0.381	0.385	0.378	0.359	0.376	0.359	0.357	0.392	0.364	0.368	0.383	0.391	0.042	0.042	0.042	0.042
02:21:02	37.0	0.399	0.422	0.423	0.424	0.408	0.404	0.400	0.419	0.407	0.398	0.397	0.419	0.396	0.396	0.453	0.460	0.405	0.406	0.409	0.382	0.399	0.375	0.373	0.413	0.389	0.395	0.406	0.411	0.043	0.042	0.042	0.042
02:27:02	37.0	0.414	0.437	0.440	0.440	0.423	0.422	0.417	0.434	0.424	0.415	0.418	0.437	0.424	0.423	0.467	0.477	0.421	0.423	0.430	0.402	0.417	0.397	0.388	0.430	0.406	0.413	0.425	0.429	0.042	0.042	0.042	0.042
02:33:02	37.0	0.429	0.454	0.455	0.456	0.437	0.437	0.433	0.451	0.439	0.430	0.435	0.452	0.443	0.440	0.481	0.493	0.437	0.441	0.445	0.426	0.433	0.417	0.414	0.445	0.421	0.426	0.439	0.444	0.042	0.042	0.042	0.042
02:39:02	37.0	0.445	0.468	0.470	0.470	0.451	0.452	0.448	0.464	0.455	0.446	0.449	0.466	0.459	0.455	0.497	0.506	0.453	0.454	0.459	0.442	0.448	0.432	0.429	0.461	0.437	0.440	0.454	0.457	0.042	0.042	0.042	0.042
02:45:02	37.0	0.461	0.481	0.482	0.482	0.467	0.467	0.461	0.477	0.469	0.460	0.464	0.479	0.475	0.470	0.510	0.519	0.468	0.468	0.474	0.458	0.463	0.446	0.443	0.474	0.451	0.455	0.468	0.471	0.042	0.042	0.042	0.042
02:51:02	37.0	0.476	0.495	0.496	0.496	0.482	0.479	0.475	0.492	0.484	0.474	0.477	0.491	0.491	0.484	0.524	0.531	0.482	0.482	0.484	0.472	0.477	0.461	0.457	0.486	0.465	0.468	0.481	0.484	0.042	0.042	0.042	0.042
02:57:02	37.0	0.490	0.508	0.508	0.509	0.496	0.493	0.487	0.503	0.499	0.487	0.490	0.504	0.503	0.497	0.537	0.545	0.494	0.494	0.498	0.485	0.490	0.474	0.469	0.498	0.478	0.480	0.492	0.496	0.042	0.042	0.042	0.042
03:03:02	37.0	0.505	0.522	0.521	0.520	0.510	0.503	0.500	0.516	0.512	0.499	0.502	0.517	0.516	0.510	0.549	0.560	0.507	0.507	0.511	0.497	0.502	0.486	0.481	0.510	0.492	0.492	0.503	0.508	0.042	0.042	0.042	0.042
03:09:02	37.0	0.520	0.537	0.536	0.535	0.524	0.516	0.514	0.531	0.527	0.513	0.515	0.530	0.530	0.524	0.563	0.569	0.521	0.521	0.523	0.511	0.516	0.499	0.495	0.523	0.505	0.506	0.516	0.519	0.042	0.042	0.042	0.042
03:15:02	37.0	0.533	0.550	0.549	0.547	0.539	0.530	0.527	0.544	0.541	0.526	0.528	0.542	0.543	0.536	0.578	0.582	0.536	0.534	0.535	0.523	0.529	0.511	0.506	0.535	0.517	0.518	0.529	0.531	0.042	0.042	0.042	0.042
03:21:02	37.0	0.547	0.566	0.564	0.561	0.555	0.544	0.540	0.558	0.556	0.540	0.542	0.556	0.556	0.550	0.592	0.598	0.550	0.548	0.548	0.536	0.543	0.524	0.518	0.548	0.531	0.532	0.542	0.545	0.042	0.042	0.042	0.042
03:27:02	37.0	0.564	0.581	0.578	0.576	0.571	0.560	0.555	0.571	0.572	0.554	0.555	0.569	0.572	0.563	0.606	0.612	0.566	0.562	0.561	0.548	0.558	0.536	0.531	0.560	0.545	0.545	0.554	0.557	0.042	0.042	0.042	0.042
03:33:02	37.0	0.575	0.594	0.590	0.588	0.584	0.572	0.569	0.584	0.584	0.568	0.569	0.583	0.587	0.577	0.620	0.628	0.578	0.575	0.574	0.561	0.571	0.550	0.544	0.573	0.557	0.558	0.567	0.570	0.042	0.042	0.042	0.042
03:39:02	37.0	0.589	0.609	0.604	0.601	0.599	0.587	0.582	0.597	0.601	0.583	0.583	0.596	0.602	0.592	0.635	0.642	0.593	0.590	0.587	0.573	0.586	0.564	0.558	0.587	0.572	0.572	0.580	0.584	0.042	0.042	0.042	0.042
03:45:02	37.0	0.603	0.621	0.618	0.614	0.613	0.600	0.595	0.610	0.617	0.595	0.596	0.608	0.615	0.604	0.647	0.654	0.607	0.602	0.599	0.584	0.598	0.577	0.570	0.598	0.585	0.584	0.591	0.595	0.042	0.042	0.042	0.042
03:51:02	37.0	0.613	0.633	0.631	0.629	0.627	0.614	0.608	0.623	0.629	0.611	0.609	0.623	0.631	0.618	0.658	0.665	0.621	0.615	0.610	0.596	0.614	0.589	0.583	0.610	0.598	0.596	0.603	0.609	0.042	0.042	0.042	0.042
03:57:02	37.0	0.622	0.646	0.642	0.641	0.637	0.630	0.624	0.635	0.642	0.626	0.625	0.634	0.644	0.632	0.671	0.676	0.636	0.628	0.624	0.609	0.628	0.602	0.595	0.622	0.611	0.611	0.617	0.620	0.042	0.042	0.042	0.042
04:03:02	37.0	0.628	0.659	0.656	0.654	0.649	0.640	0.634	0.647	0.652	0.635	0.634	0.645	0.658	0.645	0.682	0.687	0.648	0.642	0.634	0.622	0.641	0.616	0.608	0.635	0.626	0.624	0.629	0.634	0.042	0.042	0.042	0.042
04:09:02	37.0	0.637	0.668	0.666	0.665	0.659	0.652	0.646	0.658	0.661	0.649	0.648	0.656	0.668	0.659	0.691	0.694	0.657	0.651	0.647	0.636	0.651	0.629	0.622	0.647	0.637	0.637	0.641	0.644	0.042	0.042	0.042	0.042
04:15:02	37.0	0.644	0.675	0.674	0.673	0.662	0.663	0.656	0.668	0.665	0.660	0.660	0.666	0.673	0.669	0.698	0.703	0.665	0.660	0.659	0.649	0.658	0.643	0.634	0.657	0.645	0.646	0.651	0.654	0.042	0.042	0.042	0.042
04:21:02	37.0	0.653	0.682	0.682	0.681	0.670	0.673	0.667	0.676	0.673	0.669	0.669	0.675	0.681	0.679	0.705	0.710	0.672	0.668	0.667	0.659	0.666	0.652	0.646	0.665	0.653	0.654	0.660	0.661	0.042	0.042	0.042	0.042
04:27:02	37.0	0.661	0.689	0.689	0.688	0.673	0.679	0.674	0.685	0.677	0.675	0.676	0.684	0.686	0.687	0.712	0.716	0.678	0.676	0.675	0.667	0.672	0.661	0.656	0.672	0.659	0.660	0.667	0.668	0.042	0.042	0.042	0.042
04:33:02	37.0	0.667	0.694	0.695	0.695	0.673	0.685	0.681	0.692	0.679	0.683	0.686	0.693	0.690	0.693	0.719	0.721	0.683	0.682	0.684	0.675	0.677	0.668	0.665	0.681	0.665	0.668	0.675	0.676	0.042	0.042	0.042	0.042
04:39:02	37.0	0.673	0.695	0.698	0.699	0.679	0.690	0.686	0.698	0.683	0.688	0.693	0.698	0.696	0.699	0.726	0.728	0.689	0.688	0.691	0.683	0.681	0.676	0.672	0.688	0.670	0.673	0.682	0.682	0.042	0.042	0.042	0.042
04:45:02	37.0	0.679	0.698	0.702	0.705	0.686	0.695	0.692	0.705	0.687	0.694	0.700	0.705	0.702	0.704	0.730	0.734	0.695	0.693	0.698	0.690	0.685	0.683	0.679	0.695	0.675	0.680	0.690	0.688	0.042	0.042	0.042	0.042
04:51:02	37.0	0.686	0.703	0.706	0.709	0.693	0.703	0.697	0.710	0.695	0.699	0.705	0.711	0.709	0.710	0.740	0.741	0.699	0.698	0.705	0.695	0.691	0.689	0.685	0.700	0.680	0.685	0.695	0.694	0.042	0.042	0.042	0.042
04:57:02	37.0	0.694	0.706	0.709	0.712	0.700	0.703	0.702	0.716	0.706	0.704	0.711	0.717	0.715	0.715	0.743	0.748	0.706	0.705	0.711	0.699	0.696	0.694	0.693	0.706	0.685	0.692	0.701	0.698	0.042	0.042	0.042	0.042
05:03:02	37.0	0.703	0.715	0.713	0.716	0.709	0.708	0.706	0.722	0.714	0.710	0.716	0.724	0.723	0.721	0.750	0.754	0.712	0.712	0.716	0.704	0.704	0.700	0.699	0.712	0.694	0.699	0.707	0.706	0.042	0.042	0.042	0.042
05:09:02	37.0	0.712	0.721	0.720	0.722	0.717	0.714	0.712	0.727	0.722	0.716	0.722	0.730	0.733	0.726	0.754	0.759	0.717	0.718	0.722	0.710	0.713	0.706	0.704	0.719	0.702	0.705	0.712	0.713	0.042	0.042	0.042	0.042
05:15:02	37.0	0.719	0.730	0.728	0.728	0.724	0.722	0.718	0.731	0.729	0.721	0.728	0.736	0.741	0.730	0.759	0.763	0.725	0.723	0.729	0.714	0.723	0.711	0.710	0.725	0.712	0.713	0.720	0.719	0.042	0.042	0.042	0.042
05:21:02	37.0	0.729	0.737	0.735	0.735	0.733	0.730	0.725	0.733	0.737	0.727	0.732	0.737	0.749	0.735	0.763	0.766	0.735	0.726	0.734	0.719	0.731	0.715	0.715	0.729	0.719	0.718	0.726	0.722	0.042	0.042	0.042	0.042
05:27:02	37.0	0.737	0.746	0.744	0.744	0.740	0.740	0.733	0.740	0.745	0.737	0.739	0.744	0.756	0.742	0.768	0.773	0.742	0.731	0.740	0.726	0.739	0.722	0.722	0.734	0.727	0.724	0.731	0.727	0.042	0.042	0.042	0.042
05:33:02	37.0	0.744	0.752	0.749	0.751	0.747	0.747	0.739	0.746	0.751	0.746	0.745	0.748	0.763	0.751	0.772	0.777	0.749	0.738	0.745	0.734	0.745	0.728	0.727	0.739	0.734	0.730	0.735	0.735	0.042	0.042	0.042	0.042
05:39:02	37.0	0.749	0.758	0.756	0.757	0.753	0.753	0.746	0.754	0.756	0.753	0.752	0.754	0.768	0.758	0.778	0.784	0.755	0.744	0.751	0.739	0.751	0.734	0.734	0.745	0.740	0.736	0.742	0.740	0.042	0.042	0.042	0.042
05:45:02	37.0	0.754	0.763	0.761	0.762	0.759	0.759	0.752	0.760	0.762	0.759	0.759	0.761	0.773	0.765	0.783	0.790	0.761	0.750	0.756	0.746	0.757	0.744	0.738	0.751	0.745	0.741	0.747	0.747	0.042	0.042	0.042	0.042
05:51:02	36.9	0.759	0.768	0.767	0.767	0.766	0.766	0.758	0.766	0.768	0.765	0.765	0.768	0.779	0.771	0.788	0.796	0.766	0.757	0.762	0.753	0.763	0.751	0.745	0.758	0.751	0.746	0.753	0.752	0.042	0.042	0.042	0.042
05:57:02	37.0	0.765	0.775	0.773	0.771	0.772	0.772	0.762	0.770	0.774	0.770	0.771	0.773	0.784	0.777	0.792	0.801	0.771	0.763	0.766	0.759	0.768	0.758	0.751	0.762	0.756	0.752	0.756	0.758	0.042	0.042	0.042	0.042
06:03:02	37.0	0.771	0.780	0.777	0.777	0.778	0.778	0.768	0.775	0.780	0.776	0.776	0.778	0.789	0.783	0.797	0.805	0.776	0.768	0.772	0.764	0.774	0.763	0.756	0.768	0.761	0.757	0.761	0.763	0.042	0.042	0.042	0.042
06:09:02	37.0	0.776	0.786	0.783	0.782	0.784	0.785	0.774	0.780	0.786	0.782	0.781	0.783	0.794	0.787	0.803	0.810	0.782	0.774	0.776	0.769	0.779	0.770	0.763	0.774	0.767	0.763	0.768	0.769	0.042	0.042	0.042	0.042
06:15:02	37.0	0.781	0.791	0.787	0.787	0.788	0.790	0.778	0.785	0.790	0.787	0.786	0.788	0.799	0.792	0.809	0.814	0.786	0.779	0.781	0.775	0.784	0.774	0.768	0.779	0.771	0.768	0.774	0.774	0.042	0.042	0.042	0.042
06:21:02	37.0	0.786	0.796	0.793	0.793	0.794	0.796	0.784	0.790	0.797	0.793	0.791	0.793	0.804	0.797	0.814	0.819	0.793	0.784	0.785	0.780	0.789	0.780	0.775	0.784	0.776	0.773	0.780	0.779	0.042	0.042	0.042	0.042
06:27:02	37.0	0.790	0.801	0.798	0.798	0.800	0.802	0.790	0.795	0.802	0.798	0.796	0.798	0.808	0.802	0.819	0.824	0.797	0.789	0.791	0.786	0.794	0.785	0.779	0.788	0.781	0.778	0.785	0.783	0.042	0.042	0.042	0.042
06:33:02	37.0	0.794	0.806	0.803	0.803	0.805	0.806	0.794	0.799	0.807	0.803	0.801	0.803	0.813	0.807	0.823	0.828	0.801	0.794	0.796	0.790	0.799	0.789	0.784	0.793	0.786	0.782	0.789	0.788	0.042	0.042	0.042	0.042
06:39:02	37.0	0.798	0.810	0.807	0.807	0.810	0.811	0.800	0.805	0.811	0.808	0.805	0.808	0.817	0.812	0.828	0.833	0.806	0.798	0.800	0.796	0.802	0.795	0.790	0.798	0.790	0.787	0.794	0.792	0.042	0.042	0.042	0.042
06:45:02	37.0	0.803	0.815	0.813	0.813	0.815	0.822	0.805	0.810	0.816	0.813	0.811	0.813	0.822	0.817	0.832	0.837	0.810	0.804	0.805	0.801	0.807	0.799	0.795	0.802	0.794	0.791	0.798	0.797	0.042	0.042	0.042	0.042
06:51:02	37.0	0.808	0.820	0.817	0.817	0.820	0.823	0.811	0.816	0.822	0.819	0.817	0.817	0.826	0.821	0.838	0.842	0.814	0.808	0.810	0.805	0.812	0.804	0.800	0.807	0.798	0.796	0.803	0.802	0.042	0.042	0.042	0.042
06:57:02	37.0	0.811	0.825	0.822	0.822	0.825	0.829	0.816	0.821	0.827	0.824	0.822	0.822	0.830	0.826	0.842	0.847	0.819	0.813	0.815	0.810	0.816	0.809	0.804	0.812	0.803	0.800	0.807	0.806	0.042	0.042	0.042	0.042
07:03:02	37.0	0.816	0.828	0.827	0.827	0.830	0.833	0.822	0.826	0.832	0.829	0.827	0.828	0.834	0.830	0.847	0.851	0.824	0.817	0.820	0.815	0.821	0.813	0.809	0.817	0.807	0.805	0.812	0.810	0.042	0.042	0.042	0.042
07:09:02	37.0	0.821	0.833	0.831	0.831	0.834	0.838	0.827	0.831	0.836	0.834	0.832	0.833	0.838	0.836	0.852	0.856	0.828	0.822	0.824	0.820	0.825	0.819	0.814	0.822	0.811	0.809	0.817	0.814	0.042	0.042	0.042	0.042
07:15:02	37.0	0.827	0.837	0.836	0.835	0.838	0.843	0.832	0.837	0.840	0.840	0.837	0.838	0.842	0.840	0.857	0.860	0.832	0.827	0.829	0.824	0.828	0.823	0.818	0.827	0.815	0.814	0.821	0.819	0.042	0.042	0.042	0.042
07:21:02	37.0	0.832	0.841	0.840	0.839	0.842	0.848	0.837	0.841	0.845	0.844	0.842	0.842	0.846	0.844	0.861	0.864	0.837	0.831	0.833	0.829	0.833	0.827	0.822	0.830	0.820	0.818	0.826	0.822	0.042	0.042	0.042	0.042
07:27:02	37.0	0.838	0.845	0.844	0.843	0.847	0.853	0.842	0.846	0.850	0.849	0.847	0.847	0.850	0.848	0.866	0.868	0.841	0.836	0.838	0.833	0.837	0.832	0.827	0.835	0.825	0.822	0.830	0.827	0.042	0.042	0.042	0.042
07:33:02	37.0	0.842	0.850	0.848	0.848	0.851	0.857	0.847	0.851	0.854	0.854	0.851	0.852	0.855	0.853	0.871	0.872	0.846	0.840	0.842	0.837	0.842	0.836	0.832	0.839	0.829	0.826	0.834	0.831	0.042	0.042	0.042	0.042
07:39:02	37.0	0.847	0.855	0.853	0.853	0.856	0.862	0.852	0.855	0.858	0.858	0.856	0.857	0.860	0.857	0.875	0.877	0.851	0.844	0.847	0.842	0.846	0.839	0.836	0.842	0.835	0.830	0.838	0.835	0.042	0.042	0.042	0.042
07:45:02	37.0	0.852	0.860	0.856	0.857	0.860	0.867	0.856	0.860	0.863	0.864	0.861	0.861	0.865	0.861	0.879	0.881	0.856	0.849	0.851	0.845	0.851	0.844	0.840	0.846	0.839	0.834	0.842	0.839	0.042	0.042	0.042	0.042
07:51:02	37.0	0.857	0.865	0.861	0.861	0.866	0.871	0.861	0.865	0.867	0.868	0.866	0.866	0.869	0.865	0.883	0.884	0.861	0.852	0.855	0.850	0.856	0.848	0.845	0.851	0.844	0.838	0.847	0.843	0.042	0.042	0.042	0.042
07:57:02	37.0	0.862	0.870	0.866	0.866	0.871	0.876	0.866	0.870	0.872	0.873	0.870	0.871	0.874	0.870	0.887	0.888	0.866	0.857	0.860	0.854	0.860	0.852	0.849	0.855	0.849	0.842	0.850	0.847	0.042	0.042	0.042	0.042
08:03:02	37.0	0.867	0.875	0.871	0.871	0.876	0.880	0.871	0.875	0.878	0.877	0.875	0.876	0.878	0.873	0.891	0.892	0.871	0.860	0.863	0.858	0.865	0.856	0.853	0.859	0.853	0.847	0.855	0.851	0.042	0.042	0.042	0.042
08:09:02	37.0	0.871	0.880	0.876	0.876	0.881	0.885	0.875	0.879	0.884	0.881	0.879	0.881	0.882	0.877	0.894	0.895	0.875	0.864	0.867	0.862	0.870	0.860	0.857	0.863	0.858	0.851	0.859	0.856	0.042	0.042	0.042	0.042
08:15:02	37.0	0.876	0.884	0.880	0.880	0.887	0.889	0.879	0.883	0.889	0.886	0.884	0.885	0.886	0.881	0.897	0.899	0.879	0.869	0.872	0.866	0.874	0.863	0.860	0.867	0.863	0.856	0.862	0.861	0.042	0.042	0.042	0.042
08:21:02	36.9	0.880	0.888	0.884	0.884	0.892	0.893	0.884	0.889	0.894	0.890	0.889	0.890	0.891	0.885	0.900	0.902	0.883	0.873	0.875	0.869	0.878	0.867	0.864	0.870	0.867	0.860	0.866	0.865	0.042	0.042	0.042	0.042
08:27:02	37.0	0.884	0.893	0.889	0.889	0.897	0.897	0.889	0.894	0.900	0.894	0.893	0.894	0.895	0.889	0.904	0.906	0.888	0.877	0.879	0.872	0.883	0.872	0.868	0.874	0.870	0.864	0.871	0.869	0.042	0.042	0.042	0.042
08:33:02	37.0	0.889	0.897	0.894	0.893	0.903	0.903	0.893	0.898	0.904	0.899	0.897	0.899	0.900	0.893	0.908	0.910	0.892	0.882	0.883	0.876	0.887	0.876	0.872	0.878	0.875	0.869	0.875	0.873	0.042	0.042	0.042	0.042
08:39:02	37.0	0.893	0.901	0.898	0.897	0.907	0.908	0.898	0.902	0.909	0.904	0.902	0.903	0.904	0.898	0.912	0.914	0.897	0.886	0.886	0.880	0.891	0.881	0.875	0.882	0.879	0.873	0.879	0.878	0.042	0.042	0.042	0.042
08:45:02	37.0	0.897	0.906	0.903	0.902	0.912	0.913	0.902	0.907	0.914	0.908	0.907	0.909	0.908	0.902	0.916	0.918	0.901	0.890	0.890	0.884	0.895	0.884	0.879	0.887	0.883	0.877	0.883	0.882	0.042	0.042	0.042	0.042
08:51:02	37.0	0.900	0.910	0.907	0.907	0.917	0.918	0.906	0.911	0.918	0.913	0.911	0.912	0.912	0.906	0.920	0.922	0.905	0.894	0.894	0.888	0.899	0.889	0.882	0.891	0.887	0.881	0.888	0.886	0.042	0.042	0.042	0.042
08:57:02	37.0	0.905	0.915	0.912	0.910	0.921	0.923	0.911	0.914	0.922	0.917	0.916	0.917	0.917	0.911	0.925	0.926	0.909	0.899	0.899	0.893	0.904	0.894	0.887	0.895	0.892	0.885	0.892	0.890	0.042	0.042	0.042	0.042
09:03:02	37.0	0.908	0.918	0.916	0.916	0.925	0.928	0.916	0.919	0.926	0.922	0.920	0.921	0.920	0.915	0.929	0.931	0.914	0.903	0.903	0.897	0.908	0.898	0.892	0.900	0.896	0.890	0.896	0.894	0.042	0.042	0.042	0.042
09:09:02	37.0	0.911	0.923	0.920	0.920	0.929	0.932	0.920	0.923	0.930	0.926	0.924	0.925	0.924	0.919	0.933	0.935	0.918	0.907	0.906	0.902	0.912	0.902	0.896	0.904	0.899	0.894	0.900	0.898	0.042	0.042	0.042	0.042
09:15:02	37.0	0.914	0.926	0.925	0.924	0.932	0.936	0.925	0.928	0.934	0.930	0.928	0.929	0.929	0.924	0.938	0.939	0.921	0.912	0.911	0.906	0.916	0.907	0.900	0.908	0.904	0.898	0.904	0.902	0.042	0.042	0.042	0.042
09:21:02	37.0	0.917	0.930	0.928	0.929	0.935	0.940	0.928	0.931	0.937	0.934	0.932	0.933	0.932	0.928	0.941	0.943	0.926	0.915	0.915	0.910	0.919	0.911	0.905	0.912	0.907	0.902	0.908	0.906	0.042	0.042	0.042	0.042
09:27:02	37.0	0.920	0.933	0.932	0.932	0.938	0.944	0.932	0.935	0.940	0.938	0.936	0.937	0.936	0.932	0.945	0.947	0.929	0.919	0.919	0.914	0.923	0.915	0.910	0.916	0.910	0.906	0.912	0.910	0.042	0.042	0.042	0.042
09:33:02	37.0	0.923	0.937	0.936	0.936	0.941	0.948	0.936	0.939	0.943	0.942	0.940	0.941	0.940	0.936	0.949	0.952	0.933	0.923	0.923	0.918	0.926	0.919	0.914	0.920	0.913	0.910	0.916	0.914	0.042	0.042	0.042	0.042
09:39:02	37.0	0.926	0.940	0.939	0.940	0.944	0.951	0.940	0.943	0.947	0.946	0.944	0.944	0.943	0.940	0.954	0.956	0.936	0.927	0.927	0.922	0.930	0.923	0.918	0.924	0.916	0.913	0.920	0.917	0.042	0.042	0.042	0.042
09:45:02	37.0	0.929	0.944	0.944	0.944	0.947	0.955	0.944	0.948	0.950	0.950	0.947	0.948	0.947	0.944	0.958	0.961	0.940	0.931	0.931	0.926	0.932	0.927	0.921	0.928	0.919	0.916	0.924	0.921	0.042	0.042	0.042	0.042
09:51:02	37.0	0.932	0.947	0.947	0.948	0.950	0.958	0.948	0.952	0.954	0.953	0.951	0.952	0.951	0.948	0.963	0.966	0.942	0.935	0.934	0.929	0.936	0.930	0.926	0.931	0.923	0.920	0.927	0.925	0.042	0.042	0.042	0.042
09:57:02	37.1	0.935	0.951	0.952	0.953	0.952	0.961	0.952	0.956	0.958	0.958	0.955	0.956	0.954	0.953	0.969	0.971	0.946	0.939	0.938	0.932	0.939	0.934	0.929	0.935	0.926	0.924	0.931	0.928	0.042	0.042	0.042	0.042
10:03:02	37.0	0.940	0.956	0.956	0.958	0.956	0.966	0.957	0.961	0.963	0.962	0.959	0.960	0.959	0.958	0.974	0.977	0.950	0.944	0.942	0.936	0.942	0.938	0.933	0.939	0.929	0.928	0.935	0.932	0.042	0.042	0.042	0.042
10:09:02	37.0	0.945	0.961	0.962	0.962	0.960	0.970	0.961	0.966	0.969	0.967	0.964	0.965	0.963	0.963	0.980	0.983	0.954	0.949	0.946	0.940	0.946	0.942	0.937	0.943	0.933	0.932	0.939	0.936	0.042	0.042	0.042	0.042
10:15:02	37.0	0.949	0.966	0.967	0.967	0.964	0.975	0.966	0.972	0.974	0.972	0.968	0.970	0.968	0.968	0.986	0.990	0.959	0.954	0.950	0.944	0.950	0.945	0.941	0.947	0.937	0.936	0.942	0.940	0.042	0.042	0.042	0.042
10:21:02	37.0	0.952	0.972	0.973	0.974	0.969	0.981	0.974	0.979	0.978	0.979	0.975	0.976	0.972	0.974	0.993	0.996	0.964	0.960	0.954	0.948	0.954	0.950	0.945	0.952	0.941	0.941	0.947	0.945	0.042	0.042	0.042	0.042
10:27:02	37.0	0.955	0.976	0.979	0.979	0.974	0.987	0.981	0.986	0.982	0.985	0.981	0.982	0.977	0.981	0.999	1.002	0.970	0.968	0.958	0.953	0.959	0.955	0.949	0.957	0.946	0.947	0.951	0.950	0.042	0.042	0.042	0.042
10:33:02	37.0	0.957	0.980	0.983	0.984	0.977	0.993	0.988	0.992	0.984	0.992	0.989	0.990	0.981	0.987	1.004	1.006	0.974	0.973	0.963	0.958	0.964	0.960	0.954	0.962	0.951	0.953	0.956	0.956	0.042	0.042	0.042	0.042
10:39:02	37.0	0.958	0.982	0.986	0.987	0.980	0.998	0.993	0.998	0.986	0.997	0.996	0.997	0.984	0.992	1.008	1.009	0.977	0.977	0.969	0.964	0.968	0.966	0.959	0.969	0.954	0.958	0.961	0.961	0.042	0.042	0.042	0.042
10:45:02	37.0	0.963	0.984	0.989	0.990	0.983	1.002	0.997	1.002	0.988	1.000	1.001	1.002	0.987	0.996	1.010	1.012	0.980	0.981	0.975	0.970	0.971	0.972	0.965	0.975	0.957	0.963	0.967	0.966	0.042	0.042	0.042	0.042
10:51:02	37.0	0.965	0.989	0.993	0.994	0.984	1.004	1.000	1.005	0.989	1.003	1.006	1.007	0.989	0.999	1.015	1.019	0.983	0.984	0.981	0.975	0.973	0.977	0.971	0.980	0.960	0.966	0.973	0.970	0.042	0.042	0.042	0.042
10:57:02	37.0	0.968	0.993	0.998	0.999	0.986	1.007	1.003	1.007	0.992	1.005	1.010	1.009	0.993	1.002	1.020	1.023	0.988	0.989	0.987	0.980	0.977	0.981	0.977	0.983	0.964	0.969	0.978	0.972	0.042	0.042	0.042	0.042
11:03:02	37.1	0.970	0.996	1.002	1.003	0.989	1.008	1.004	1.008	0.995	1.007	1.013	1.012	0.997	1.004	1.025	1.028	0.991	0.994	0.991	0.984	0.981	0.984	0.982	0.986	0.968	0.974	0.982	0.978	0.042	0.042	0.042	0.042
11:09:02	37.0	0.970	0.999	1.005	1.006	0.992	1.010	1.005	1.009	0.998	1.008	1.015	1.014	1.000	1.010	1.029	1.031	0.994	0.998	0.996	0.987	0.985	0.987	0.986	0.990	0.971	0.979	0.985	0.982	0.042	0.042	0.042	0.042
11:15:02	37.0	0.970	1.000	1.005	1.008	0.995	1.012	1.007	1.013	1.000	1.008	1.016	1.016	1.002	1.013	1.032	1.034	0.996	1.000	0.999	0.990	0.986	0.989	0.989	0.995	0.972	0.983	0.991	0.986	0.042	0.042	0.042	0.042
11:21:02	37.0	0.969	1.001	1.008	1.011	0.997	1.016	1.010	1.018	1.001	1.013	1.018	1.019	1.004	1.017	1.034	1.035	0.997	1.003	1.004	0.994	0.989	0.994	0.991	0.999	0.974	0.985	0.995	0.988	0.042	0.042	0.042	0.042
11:27:02	37.0	0.969	1.002	1.009	1.013	1.000	1.019	1.015	1.021	1.002	1.017	1.022	1.023	1.005	1.020	1.037	1.038	0.999	1.005	1.009	0.999	0.990	0.998	0.997	1.002	0.975	0.987	0.999	0.991	0.042	0.042	0.042	0.042
11:33:02	37.0	0.968	1.002	1.010	1.013	1.000	1.021	1.017	1.023	1.003	1.019	1.026	1.027	1.006	1.021	1.038	1.038	0.999	1.007	1.013	1.003	0.990	1.001	1.001	1.005	0.975	0.989	1.002	0.992	0.042	0.042	0.042	0.042
11:39:02	37.0	0.966	1.001	1.010	1.014	1.001	1.023	1.020	1.025	1.003	1.021	1.030	1.030	1.006	1.023	1.039	1.039	0.999	1.007	1.017	1.006	0.991	1.003	1.005	1.007	0.975	0.989	1.004	0.994	0.042	0.042	0.042	0.042
11:45:02	37.1	0.966	1.001	1.010	1.014	1.001	1.024	1.021	1.027	1.003	1.022	1.032	1.031	1.006	1.024	1.040	1.039	0.999	1.008	1.019	1.007	0.991	1.005	1.008	1.008	0.975	0.990	1.006	0.994	0.042	0.042	0.042	0.042
11:51:02	37.0	0.964	1.000	1.009	1.014	1.000	1.025	1.022	1.027	1.002	1.024	1.034	1.032	1.005	1.025	1.040	1.039	0.998	1.008	1.022	1.009	0.991	1.007	1.010	1.009	0.973	0.990	1.008	0.995	0.042	0.042	0.042	0.042
11:57:02	37.0	0.962	1.000	1.009	1.013	0.999	1.025	1.023	1.027	1.002	1.024	1.034	1.033	1.005	1.025	1.040	1.039	0.998	1.008	1.023	1.011	0.990	1.007	1.012	1.010	0.973	0.990	1.008	0.994	0.042	0.042	0.042	0.042
12:03:02	37.1	0.960	0.999	1.008	1.013	0.999	1.026	1.024	1.028	1.001	1.025	1.035	1.033	1.004	1.025	1.040	1.039	0.997	1.008	1.025	1.012	0.989	1.008	1.014	1.009	0.971	0.989	1.009	0.994	0.042	0.042	0.042	0.042
12:09:02	37.0	0.957	0.998	1.008	1.012	0.998	1.025	1.024	1.029	1.000	1.024	1.035	1.033	1.003	1.026	1.040	1.039	0.996	1.008	1.026	1.012	0.988	1.008	1.014	1.009	0.971	0.989	1.009	0.994	0.042	0.042	0.042	0.042
12:15:02	37.0	0.956	0.998	1.007	1.012	0.996	1.026	1.024	1.029	0.999	1.024	1.035	1.033	1.002	1.025	1.040	1.039	0.995	1.007	1.026	1.013	0.987	1.008	1.015	1.009	0.970	0.988	1.009	0.993	0.042	0.042	0.042	0.042
12:21:02	37.0	0.953	0.996	1.007	1.011	0.995	1.025	1.024	1.028	0.998	1.023	1.035	1.033	1.001	1.025	1.043	1.039	0.994	1.007	1.026	1.012	0.986	1.008	1.015	1.008	0.967	0.988	1.008	0.992	0.042	0.042	0.042	0.042
12:27:02	37.0	0.952	0.995	1.006	1.010	0.994	1.024	1.024	1.028	0.997	1.023	1.035	1.034	0.999	1.024	1.039	1.038	0.993	1.006	1.026	1.012	0.985	1.007	1.015	1.007	0.966	0.986	1.007	0.991	0.042	0.042	0.042	0.042
12:33:02	37.0	0.949	0.994	1.005	1.010	0.992	1.024	1.023	1.028	0.995	1.023	1.036	1.033	0.998	1.023	1.040	1.038	0.992	1.005	1.026	1.012	0.983	1.007	1.015	1.007	0.964	0.986	1.007	0.990	0.042	0.042	0.042	0.042
12:39:02	37.0	0.947	0.993	1.004	1.009	0.991	1.023	1.023	1.027	0.994	1.022	1.036	1.033	0.997	1.023	1.038	1.038	0.991	1.005	1.026	1.011	0.982	1.007	1.014	1.007	0.963	0.986	1.006	0.990	0.042	0.042	0.042	0.042
12:45:02	37.0	0.945	0.992	1.004	1.008	0.989	1.023	1.023	1.027	0.991	1.022	1.035	1.033	0.995	1.023	1.038	1.039	0.990	1.005	1.026	1.011	0.981	1.006	1.013	1.006	0.962	0.985	1.006	0.989	0.042	0.042	0.042	0.042
12:51:02	37.0	0.944	0.990	1.003	1.008	0.987	1.023	1.022	1.026	0.990	1.022	1.035	1.033	0.994	1.022	1.037	1.038	0.989	1.004	1.025	1.010	0.979	1.005	1.014	1.006	0.960	0.984	1.005	0.988	0.042	0.042	0.042	0.042
12:57:02	37.0	0.941	0.990	1.002	1.008	0.985	1.022	1.021	1.025	0.988	1.021	1.034	1.032	0.993	1.023	1.037	1.037	0.987	1.004	1.025	1.010	0.978	1.005	1.013	1.006	0.959	0.984	1.004	0.988	0.042	0.042	0.042	0.042
13:03:02	37.0	0.938	0.989	1.002	1.007	0.982	1.021	1.022	1.026	0.987	1.021	1.035	1.032	0.991	1.022	1.037	1.038	0.986	1.003	1.025	1.010	0.977	1.004	1.013	1.004	0.957	0.983	1.004	0.988	0.042	0.042	0.042	0.042
13:09:02	37.0	0.934	0.987	1.002	1.007	0.979	1.020	1.021	1.025	0.984	1.020	1.034	1.031	0.990	1.022	1.036	1.037	0.985	1.003	1.024	1.009	0.976	1.004	1.013	1.004	0.956	0.982	1.004	0.986	0.042	0.042	0.042	0.042
13:15:02	37.0	0.931	0.986	1.001	1.006	0.976	1.019	1.021	1.024	0.982	1.020	1.035	1.031	0.989	1.022	1.036	1.037	0.983	1.003	1.024	1.009	0.975	1.004	1.012	1.004	0.955	0.982	1.003	0.986	0.042	0.042	0.042	0.042
13:21:02	37.0	0.927	0.985	1.000	1.006	0.973	1.018	1.020	1.024	0.979	1.019	1.034	1.031	0.988	1.022	1.037	1.038	0.982	1.003	1.024	1.008	0.973	1.003	1.012	1.003	0.952	0.981	1.003	0.985	0.042	0.042	0.042	0.042
13:27:02	37.0	0.923	0.983	1.000	1.005	0.970	1.018	1.020	1.023	0.976	1.019	1.033	1.031	0.986	1.022	1.035	1.037	0.982	1.003	1.023	1.008	0.971	1.003	1.012	1.004	0.950	0.980	1.003	0.984	0.042	0.042	0.042	0.042
13:33:02	37.0	0.920	0.982	0.999	1.004	0.968	1.017	1.020	1.022	0.973	1.018	1.033	1.029	0.985	1.022	1.035	1.036	0.979	1.002	1.023	1.008	0.970	1.003	1.012	1.003	0.948	0.980	1.002	0.983	0.042	0.042	0.042	0.042
13:39:02	37.0	0.916	0.980	0.997	1.003	0.963	1.015	1.019	1.022	0.970	1.017	1.033	1.028	0.983	1.021	1.035	1.036	0.978	1.002	1.023	1.007	0.969	1.002	1.012	1.002	0.946	0.978	1.002	0.982	0.042	0.042	0.042	0.042
13:45:02	37.0	0.911	0.979	0.997	1.003	0.960	1.014	1.018	1.022	0.966	1.016	1.033	1.029	0.981	1.021	1.035	1.037	0.976	1.001	1.023	1.007	0.967	1.002	1.012	1.002	0.943	0.978	1.002	0.981	0.042	0.042	0.042	0.042
13:51:02	37.0	0.907	0.977	0.995	1.002	0.955	1.012	1.017	1.021	0.961	1.016	1.032	1.028	0.980	1.021	1.035	1.038	0.974	1.000	1.023	1.006	0.965	1.001	1.012	1.001	0.940	0.977	1.002	0.979	0.042	0.042	0.042	0.042
13:57:02	37.0	0.901	0.976	0.994	1.001	0.948	1.011	1.017	1.021	0.955	1.014	1.031	1.027	0.978	1.020	1.035	1.036	0.973	1.000	1.023	1.006	0.963	1.001	1.011	1.001	0.938	0.976	1.001	0.979	0.042	0.042	0.042	0.042
14:03:02	37.0	0.896	0.973	0.993	1.000	0.944	1.010	1.017	1.020	0.950	1.014	1.031	1.027	0.975	1.020	1.035	1.035	0.971	0.999	1.022	1.006	0.960	1.000	1.011	1.000	0.935	0.975	1.001	0.978	0.042	0.042	0.042	0.042
