# Supplementary material for: NT-CRISPR, combining natural transformation and CRISPR-Cas9 counterselection for markerless and scarless genome editing in Vibrio natriegens
Source: Commun Biol. 2022 Mar 25;5:265. doi: 10.1038/s42003-022-03150-0 (PMC8956659; doi:10.1038/s42003-022-03150-0)
Supplement: Supplementary file 5 — Supplementary Data 2 [file 42003_2022_3150_MOESM5_ESM.zip › Matlab Scripts and Raw Data.xlsx]

## Sheet: Tabelle1
Figure	Matlab Script	Raw Data File
Figure 2b, Supplementary Figure S2a, S2b	Bars_DNA_amount.m	Colony count DNA amount.xlsx
Figure 2c, Supplementary Figure S2c, S2d	Bars_Fragment_length.m	Colony count fragment length.xlsx
Figure 2d	Bars_Killing_efficiency.m	Colony count Killing efficiency all gRNAs.xlsx
Figure 2e	Modeling.m	No data used
Figure 3b	Bars_deletions.m	Data in Matlab script
Figure 4a	Bars_point_mutations.m	Data in Matlab script
Figure 4b	Bars_Integration.m	Data in Matlab script
Figure 4c, 4d, Supplementary Figure S9, S10	translational_fusions.m	21-04-27 translational fusion strains OD Gain 90.xlsx
		21-04-27 translational fusion strains Fluo Gain 90.xlsx
		21-06-08 translational fusion strains OD Gain 90.xlsx
		21-06-08 translational fusion strains Fluo Gain 90.xlsx
Figure 5a	Bars_Killing_efficiency_pST140.m	Colony count Killing efficiency pST140.xlsx
Figure 5b	Plot_indirect_vs_spG.m	Data in Matlab script
Supplementary Figure S1a	Growth_experiment_inducible_killing.m	20-10-27 CRISPR killing pST_113-116 pre induction OD day1.xlsx
		20-10-27 CRISPR killing pST_113-116 post induction OD day1.xlsx
		20-10-29 CRISPR killing pST_107-112 pre induction OD day1.xlsx
		20-10-29 CRISPR killing pST_107-112 post induction OD day1.xlsx
		21-01-16 CRISPR killing pST_113-116 pre induction OD day2.xlsx
		21-01-16 CRISPR killing pST_113-116 post induction OD day2.xlsx
		21-01-21 CRISPR killing pST_107-112 pre induction OD day2.xlsx
		21-01-21 CRISPR killing pST_107-112 post induction OD day2.xlsx
Supplementary Figure S1b	Bars_Killing_efficiency_108_112_116.m	Colony count Killing efficiency pST108 112 116.xlsx
Supplementary Figure S3a	Matlab not used	NT-CRISPR delta vnp1 1.1.ab1
		NT-CRISPR delta vnp1 1.2.ab1
		NT-CRISPR delta vnp1 2.1.ab1
		NT-CRISPR delta vnp1 2.2.ab1
Supplementary Figure S3b	Matlab not used	NT-CRISPR glpK CC 1.1.ab1
		NT-CRISPR glpK CC 1.2.ab1
		NT-CRISPR glpK CC 2.1.ab1
		NT-CRISPR glpK CC 2.2.ab1
Supplementary Figure S3c	Matlab not used	NT-CRISPR araA CC 1.1.ab1
		NT-CRISPR araA CC 1.2.ab1
		NT-CRISPR araA CC 2.1.ab1
		NT-CRISPR araA CC 2.2.ab1
Supplementary Figure S4	Transformation_efficiencies.m	Data in Matlab script
Supplementary Figure S6	Stacked_bars_3KOs.m	cPCR 3 KOs.xlsx
Supplementary Figure S7	Bars_Killing_efficiency_3gRNAs.m	Colony count Killing efficiency 3gRNAs.xlsx
Supplementary Figure Sxxxa	Matlab not used	NT-CRISPR glpK 1.1 upstream.ab1
		NT-CRISPR glpK 1.1 downstream.ab1
Supplementary Figure Sxxxb	Matlab not used	NT-CRISPR araA 2.19 upstream.ab1
		NT-CRISPR araA 2.19 downstream.ab1
Figure 6, Supplementary Figure S11	Plasmid_curing.m	wbfF 1.1 1.2 (day1)
		wbfF 1.1 1.2 (day2)
		wbfF 1.3 1.4 (day1)
		wbfF 1.3 1.4 (day2)
		wbfF 1.5 2.1 (day1)
		wbfF 1.5 2.1 (day2)
		wbfF 2.2 2.3 (day1)
		wbfF 2.2 2.3 (day2)
		wbfF 2.4 2.5 (day1)
		wbfF 2.4 2.5 (day2)
