# Supplementary material for: NT-CRISPR, combining natural transformation and CRISPR-Cas9 counterselection for markerless and scarless genome editing in Vibrio natriegens
Source: Commun Biol. 2022 Mar 25;5:265. doi: 10.1038/s42003-022-03150-0 (PMC8956659; doi:10.1038/s42003-022-03150-0)
Supplement: Supplementary file 6 — Supplementary Data 3 [file 42003_2022_3150_MOESM6_ESM.xlsx]

## Sheet: Supplementary Table S1
Supplementary Table S1: New genetic parts generated in this study. Parts were assembled as described for the Marburg Collection. Asterisks in plasmid names, according to the nomenclature of the Marburg Collection, were replaced with lower case x to allow saving of plasmid maps into files (e.g. 8*_06 -> 8x_06). First and last four bases represent fusion sites for the subsequent assembly.
Part	Sequence
pMC0_2_42_Ptet*	GGAGCTCAGATAAAATATTTGCTCATGAGCCCGAAGTGGCGAGCCCGATCTTCCCCATCGGTGATGTCGGCGATATAGGCGCCAGCAACCGCACCTGTGGCGCCGGTGATGCCGGCCACGATGCGTCCGGCGTAGAGGATCTGCTCATGTTTGACAGCTTATCATCGATGCATAATGTGCCTGTCAAATGGACGAAGCAGGGATTCTGCAAACCCTATGCTACTCCCTCGAGCCGTCAATTCTGATTCGTTACCAATTAGGATCCTTATCAGGACCCACTTTCACATTTAAGTTGTTTTTCTAATCCGCATATGATCAATTCAAGGCCGAATAAGAAGGCTGGCTCTGCACCTTGGTGATCAAATAATTCGATAGCTTGTCGTAATAATGGCGGCATAC…
pMC0_2_43_Ptac	GGAGCTCAGATAAAATATTTGCTCATGAGCCCGAAGTGGCGAGCCCGATCTTCCCCATCGGTGATGTCGGCGATATAGGCGCCAGCAACCGCACCTGTGGCGCCGGTGATGCCGGCCACGATGCGTCCGGCGTAGAGGATCTGCTCATGTTTGACAGCTTATCATCGATGCATAATGTGCCTGTCAAATGGACGAAGCAGGGATTCTGCAAACCCTATGCTACTCCCTCGAGCCGTCAATTGTCTGATTCGTTACCAATTAGGATCCTTATCACTGCCCGCTTTCCAGTCGGGAAACCTGTCGTGCCAGCTGCATTAATGAATCGGCCAACGCGCGGGGAGAGGCGGTTTGCGTATTGGGCGCCAGGGTGGTTTTTCTTTTCACCAGTGAGACTGGCAA…
pMC0_4_25_CDSCas9	AATGGATAAGAAATACTCAATAGGCTTAGATATCGGCACAAATAGCGTCGGATGGGCGGTGATCACTGATGAATATAAGGTTCCGTCTAAAAAGTTCAAGGTTCTGGGAAATACAGACCGCCACAGTATCAAAAAAAATCTTATAGGGGCTCTTTTATTTGACAGTGGAGAGACAGCGGAAGCGACTCGTCTGAAACGGACAGCTCGTAGAAGGTATACACGTCGGAAGAATCGTATTTGTTATCTACAGGAGATTTTTTCAAATGAGATGGCGAAAGTAGATGATAGTTTCTTTCATCGACTTGAAGAGTCTTTTTTGGTGGAAGAAGACAAGAAGCATGAACGTCATCCTATTTTTGGAAATATAGTAGATGAAGTTGCTTATCATGAGAAATATCC…
pMC0_4_56_CDS AcrIIA4	AATGAACATTAACGACCTCATACGAGAGATTAAGAACAAAGATTACACCGTCAAACTGTCAGGAACTGATAGTAACTCAATCACCCAGCTTATTATCAGGGTAAACAATGATGGGAATGAATATGTGATATCTGAGAGCGAAAACGAGTCTATCGTCGAGAAATTCATTTCCGCTTTTAAGAACGGGTGGAATCAGGAATATGAGGATGAAGAAGAATTTTACAATGACATGCAGACGATCACGTTGAAAAGTGAACTGAACTAAGCTT
pMC0_4_60_CDS SpG Cas9	AATGGATAAGAAATACTCAATAGGCTTAGATATCGGCACAAATAGCGTCGGATGGGCGGTGATCACTGATGAATATAAGGTTCCGTCTAAAAAGTTCAAGGTTCTGGGAAATACAGACCGCCACAGTATCAAAAAAAATCTTATAGGGGCTCTTTTATTTGACAGTGGAGAGACAGCGGAAGCGACTCGTCTGAAACGGACAGCTCGTAGAAGGTATACACGTCGGAAGAATCGTATTTGTTATCTACAGGAGATTTTTTCAAATGAGATGGCGAAAGTAGATGATAGTTTCTTTCATCGACTTGAAGAGTCTTTTTTGGTGGAAGAAGACAAGAAGCATGAACGTCATCCTATTTTTGGAAATATAGTAGATGAAGTTGCTTATCATGAGAAATATCC…
pMC0_TU2-6x_02_Dropout mScarlet-I	TACTAGAGACGGAAAGTGAAACGTGATTTCATGCGTCATTTTGAACATTTTGTAAATCTTATTTAATAATGTGTGCGGCAATTCACATTTAATTTATGAATGTTTTCTTAACATCGCGGCAACTCAAGAAACGGCAGGTTCGGATCTTAGCTACTAGAGAAAGAGGAGAAATACTAGATGGTTTCTAAAGGTGAAGCAGTGATCAAAGAATTTATGCGCTTCAAAGTTCACATGGAAGGTTCTATGAACGGCCACGAATTTGAAATTGAAGGTGAAGGCGAAGGTCGTCCATACGAAGGTACTCAAACCGCAAAACTGAAAGTTACCAAAGGTGGTCCACTGCCATTTTCTTGGGATATTCTGTCTCCACAATTTATGTACGGTTCTCGTGCATTTATC…
pMC0_TU5-6x_01_Dropout sfGFP	GCTTAGAGACGGAAAGTGAAACGTGATTTCATGCGTCATTTTGAACATTTTGTAAATCTTATTTAATAATGTGTGCGGCAATTCACATTTAATTTATGAATGTTTTCTTAACATCGCGGCAACTCAAGAAACGGCAGGTTCGGATCTTAGCTACTAGAGAAAGAGGAGAAATACTAGATGCGTAAAGGCGAAGAACTTTTCACTGGCGTAGTACCAATTTTAGTGGAGCTGGACGGAGATGTAAATGGTCATAAGTTTTCAGTTCGAGGAGAAGGCGAAGGAGATGCAACTAACGGTAAGCTGACACTAAAGTTTATCTGTACCACGGGTAAACTGCCGGTCCCATGGCCGACACTGGTTACTACACTTACTTATGGTGTACAATGCTTTGCTCGTTAT…
pMC0x_gRNA_Pos4_Ptet	GCTTCAAATCACTGTAATGATCTTAATTCCTAATTTTTGTTGACACTCTATCATTGATAGAGTTATTTTAGTCCAGAGACCGAAAGTGAAACGTGATTTCATGCGTCATTTTGAACATTTTGTAAATCTTATTTAATAATGTGTGCGGCAATTCACATTTAATTTATGAATGTTTTCTTAACATCGCGGCAACTCAAGAAACGGCAGGTTCGGATCTTAGCTACTAGAGAAAGAGGAGAAATACTAGATGCGTAAAGGCGAAGAACTTTTCACTGGCGTAGTACCAATTTTAGTGGAGCTGGACGGAGATGTAAATGGTCATAAGTTTTCAGTTCGAGGAGAAGGCGAAGGAGATGCAACTAACGGTAAGCTGACACTAAAGTTTATCTGTACCACGGG…
pMC0x_gRNA_Pos5a_Ptet	GGTACAAATCACTGTAATGATCTTAATTCCTAATTTTTGTTGACACTCTATCATTGATAGAGTTATTTTAGTCCAGAGACCGAAAGTGAAACGTGATTTCATGCGTCATTTTGAACATTTTGTAAATCTTATTTAATAATGTGTGCGGCAATTCACATTTAATTTATGAATGTTTTCTTAACATCGCGGCAACTCAAGAAACGGCAGGTTCGGATCTTAGCTACTAGAGAAAGAGGAGAAATACTAGATGCGTAAAGGCGAAGAACTTTTCACTGGCGTAGTACCAATTTTAGTGGAGCTGGACGGAGATGTAAATGGTCATAAGTTTTCAGTTCGAGGAGAAGGCGAAGGAGATGCAACTAACGGTAAGCTGACACTAAAGTTTATCTGTACCACGGG…
pMC0x_gRNA_Pos5b_Ptet	GTAACAAATCACTGTAATGATCTTAATTCCTAATTTTTGTTGACACTCTATCATTGATAGAGTTATTTTAGTCCAGAGACCGAAAGTGAAACGTGATTTCATGCGTCATTTTGAACATTTTGTAAATCTTATTTAATAATGTGTGCGGCAATTCACATTTAATTTATGAATGTTTTCTTAACATCGCGGCAACTCAAGAAACGGCAGGTTCGGATCTTAGCTACTAGAGAAAGAGGAGAAATACTAGATGCGTAAAGGCGAAGAACTTTTCACTGGCGTAGTACCAATTTTAGTGGAGCTGGACGGAGATGTAAATGGTCATAAGTTTTCAGTTCGAGGAGAAGGCGAAGGAGATGCAACTAACGGTAAGCTGACACTAAAGTTTATCTGTACCACGGG…
pMC0x_gRNA_Pos5a1_Ptet	GGTACAAATCACTGTAATGATCTTAATTCCTAATTTTTGTTGACACTCTATCATTGATAGAGTTATTTTAGTCCAGAGACCGAAAGTGAAACGTGATTTCATGCGTCATTTTGAACATTTTGTAAATCTTATTTAATAATGTGTGCGGCAATTCACATTTAATTTATGAATGTTTTCTTAACATCGCGGCAACTCAAGAAACGGCAGGTTCGGATCTTAGCTACTAGAGAAAGAGGAGAAATACTAGATGCGTAAAGGCGAAGAACTTTTCACTGGCGTAGTACCAATTTTAGTGGAGCTGGACGGAGATGTAAATGGTCATAAGTTTTCAGTTCGAGGAGAAGGCGAAGGAGATGCAACTAACGGTAAGCTGACACTAAAGTTTATCTGTACCACGGG…
pMC0x_gRNA_Pos5a2_Ptet	CAGGCAAATCACTGTAATGATCTTAATTCCTAATTTTTGTTGACACTCTATCATTGATAGAGTTATTTTAGTCCAGAGACCGAAAGTGAAACGTGATTTCATGCGTCATTTTGAACATTTTGTAAATCTTATTTAATAATGTGTGCGGCAATTCACATTTAATTTATGAATGTTTTCTTAACATCGCGGCAACTCAAGAAACGGCAGGTTCGGATCTTAGCTACTAGAGAAAGAGGAGAAATACTAGATGCGTAAAGGCGAAGAACTTTTCACTGGCGTAGTACCAATTTTAGTGGAGCTGGACGGAGATGTAAATGGTCATAAGTTTTCAGTTCGAGGAGAAGGCGAAGGAGATGCAACTAACGGTAAGCTGACACTAAAGTTTATCTGTACCACGGG…
pMC0x_gRNA_Pos5b1_Ptet	GTAACAAATCACTGTAATGATCTTAATTCCTAATTTTTGTTGACACTCTATCATTGATAGAGTTATTTTAGTCCAGAGACCGAAAGTGAAACGTGATTTCATGCGTCATTTTGAACATTTTGTAAATCTTATTTAATAATGTGTGCGGCAATTCACATTTAATTTATGAATGTTTTCTTAACATCGCGGCAACTCAAGAAACGGCAGGTTCGGATCTTAGCTACTAGAGAAAGAGGAGAAATACTAGATGCGTAAAGGCGAAGAACTTTTCACTGGCGTAGTACCAATTTTAGTGGAGCTGGACGGAGATGTAAATGGTCATAAGTTTTCAGTTCGAGGAGAAGGCGAAGGAGATGCAACTAACGGTAAGCTGACACTAAAGTTTATCTGTACCACGGG…
pMC0x_gRNA_Pos5b2_Ptet	AAAGCAAATCACTGTAATGATCTTAATTCCTAATTTTTGTTGACACTCTATCATTGATAGAGTTATTTTAGTCCAGAGACCGAAAGTGAAACGTGATTTCATGCGTCATTTTGAACATTTTGTAAATCTTATTTAATAATGTGTGCGGCAATTCACATTTAATTTATGAATGTTTTCTTAACATCGCGGCAACTCAAGAAACGGCAGGTTCGGATCTTAGCTACTAGAGAAAGAGGAGAAATACTAGATGCGTAAAGGCGAAGAACTTTTCACTGGCGTAGTACCAATTTTAGTGGAGCTGGACGGAGATGTAAATGGTCATAAGTTTTCAGTTCGAGGAGAAGGCGAAGGAGATGCAACTAACGGTAAGCTGACACTAAAGTTTATCTGTACCACGGG…

## Sheet: Supplementary Table S3
Supplementary Table S3: Oligonucleotides used to assemble gRNA sequences. All sequences written as 5’ -> 3’. Oligonucleotides for rhaA, indicated with *, did not result in functional gRNAs.
Target	gRNA sequence	forward oligonucleotide		reverse oligonucleotide
wbfF	TTAGCCAAGATCAGTCACGT	oDS_200_A_gRNA_wbf 1_fwd	GTCCTTAGCCAAGATCAGTCACGT	oDS_201_A_gRNA_wbf 1_rev	AAACACGTGACTGATCTTGGCTAA
xds	ATATTCCGTAATCAAAACTT	oDS_295_A_gRNA_xds_fwd	GTCCATATTCCGTAATCAAAACTT	oDS_296_A_gRNA_xds_rev	AAACAAGTTTTGATTACGGAATAT
flrA (flagella)	AAGGATTAAAACGTTAGCTT	oDS_299_A_gRNA_flrA_fwd	GTCCAAGGATTAAAACGTTAGCTT	oDS_300_A_gRNA_flrA_rev	AAACAAGCTAACGTTTTAATCCTT
pilA (pili)	CTGATTTCTTTACGTAGTTT	oDS_309_A_gRNA_pilA_fwd	GTCCCTGATTTCTTTACGTAGTTT	oDS_310_A_gRNA_pilA_rev	AAACAAACTACGTAAAGAAATCAG
galE	ATGTGTTTACTACTACCGTA	oDS_517_A_gRNA_galE_fwd	GTCCATGTGTTTACTACTACCGTA	oDS_518_A_gRNA_galE_rev	AAACTACGGTAGTAGTAAACACAT
vnp1	ATGGAAACAGACCTACCCAG	oDS_551_A_gRNA_vnp1_fwd	GTCCATGGAAACAGACCTACCCAG	oDS_552_A_gRNA_vnp1_rev	AAACCTGGGTAGGTCTGTTTCCAT
vnp2	TACTCACTGGAGCAGCAGCA	oDS_563_A_gRNA_vnp2_fwd	GTCCTACTCACTGGAGCAGCAGCA	oDS_564_A_gRNA_vnp2_rev	AAACTGCTGCTGCTCCAGTGAGTA
rpoS (indirect)	AGTTCTGTCGACACGCCAAT	oDS_380_gRNA_rpoS_fwd	GTCCAGTTCTGTCGACACGCCAAT	oDS_381_gRNA_rpoS_rev	AAACATTGGCGTGTCGACAGAACT
hisG	TTGAAAAAATGATGGAGTAA	oDS_435_A_gRNA_hisG_fwd	GTCCTTGAAAAAATGATGGAGTAA	oDS_436_A_gRNA_hisG_rev	AAACTTACTCCATCATTTTTTCAA
rplS (indirect)	CACCTGGTGCAAATTTAGGT	oDS_448_A_gRNA_rplS_ind_fwd	GTCCCACCTGGTGCAAATTTAGGT	oDS_449_A_gRNA_rplS_ind_rev	AAACACCTAAATTTGCACCAGGTG
rpsB	TCGTAGAAGCTGAATAATAG	oDS_459_A_gRNA_rpsB_fwd	GTCCTCGTAGAAGCTGAATAATAG	oDS_460_A_gRNA_rpsB_rev	AAACCTATTATTCAGCTTCTACGA
intergenic integration (int9)	AGTCGCTTATGGCGTGAAAG	oDS_473_A_gRNA_int9_fwd	GTCCAGTCGCTTATGGCGTGAAAG	oDS_474_A_gRNA_int9_rev	AAACCTTTCACGCCATAAGCGACT
malQ	TGGCGTTTAGAAACAGAGCA	oDS_399_A_gRNA_malQ_fwd	GTCCTGGCGTTTAGAAACAGAGCA	oDS_400_A_gRNA_malQ_rev	AAACTGCTCTGTTTCTAAACGCCA
glpK	ACTCAGATTTATCCGCAAGC	oDS_596_A_gRNA_glpK_fwd	GTCCACTCAGATTTATCCGCAAGC	oDS_597_A_gRNA_glpK_rev	AAACGCTTGCGGATAAATCTGAGT
rhaA (1)*	CAGGGTAGTTACCTGTTGCT	oDS_585_A_gRNA_rhaA_fwd	GTCCCAGGGTAGTTACCTGTTGCT	oDS_586_A_gRNA_rhaA_rev	AAACAGCAACAGGTAACTACCCTG
rhaA (2)*	AGTGGCGGTATCCAAGCAAC	oDS_635_A_gRNA_rhaA_2_fwd	GTCCAGTGGCGGTATCCAAGCAAC	oDS_636_A_gRNA_rhaA_2_rev	AAACGTTGCTTGGATACCGCCACT
wbfF (PAM = NGA)	GTAAGAAACCCATTCCGCTT	oDS_617_A_gRNA_wbf NGA_fwd	GTCCGTAAGAAACCCATTCCGCTT	oDS_618_A_gRNA_wbf NGA_rev	AAACAAGCGGAATGGGTTTCTTAC
wbfF (PAM = NGC)	GATTGGTAATCGTGACAGCG	oDS_619_A_gRNA_wbf NGC_fwd	GTCCGATTGGTAATCGTGACAGCG	oDS_620_A_gRNA_wbf NGC_rev	AAACCGCTGTCACGATTACCAATC
wbfF (PAM = NGT)	TGGATATCCAAGTATCAGGG	oDS_621_A_gRNA_wbf NGT_fwd	GTCCTGGATATCCAAGTATCAGGG	oDS_622_A_gRNA_wbf NGT_rev	AAACCCCTGATACTTGGATATCCA
wbfF (PAM = NGC) (2)	ACGCGGGAATGGCTTCAGAT	oDS_646_A_gRNA_wbf_NGC_2_fwd	GTCCACGCGGGAATGGCTTCAGAT	oDS_647_A_gRNA_wbf_NGC_2_rev	AAACATCTGAAGCCATTCCCGCGT
wbfF (PAM = NGA) (2)	ATACGTAAACTTACTGACCG	oDS_648_A_gRNA_wbf_NGA_2_fwd	GTCCATACGTAAACTTACTGACCG	oDS_649_A_gRNA_wbf_NGA_2_rev	AAACCGGTCAGTAAGTTTACGTAT
rpoS (PAM = NGT)	TGTCGATTAGTCATCTTCGA	oDS_623_A_gRNA_rpoS NGT_fwd	GTCCTGTCGATTAGTCATCTTCGA	oDS_624_A_gRNA_rpoS NGT_rev	AAACTCGAAGATGACTAATCGACA

## Sheet: Supplementary Table S4
Supplementary Table S4: Oligonucleotides used for the construction of tDNA template plasmids. All sequences written as 5’ à 3’.
Plasmid	forward oligonucleotide		reverse oligonucleotide		PCR template
wbfF tDNA template	oDS_193_GA_dwbf_U_fwd	TAGCAACTGTTTTAGCGCTGAGC	oDS_194_GA_dwbf_U_rev	TATACATCAATTGCTTTTATCATCATACTCATTCATTAAAG	V. natriegens DNA
	oDS_195_GA_dwbf_D_fwd	TGATGATAAAAGCAATTGATGTATAAGCGTCATTTATTCG	oDS_196_GA_dwbf_D_rev	GTGTTCCTGTCGATAAGTATTGATC	V. natriegens DNA
	oDS_197_GA_dwbf_V_rev	ACGCTCAGCGCTAAAACAGTTGCTAGGCCGCGAATTCCAGAAATC	oDS_198_GA_dwbf_V_fwd	GATCAATACTTATCGACAGGAACACTAGTAGCGGCCGCTGCAGTC	pMC_V*_03
xds tDNA template	oDS_531_GA_xds_U_fwd	TCGGTTACGTTTTTCAGGAGC	oDS_532_GA_xds_U_rev	AAACACTTATGTCCCATGTTTTATAGATTGAATGTTTAATATCG	V. natriegens DNA
	oDS_533_GA_xds_D_fwd	TATAAAACATGGGACATAAGTGTTTATTGAAGTGAAGG	oDS_534_GA_xds_D_rev	TGCCGATTTTCGTCCCGATC	V. natriegens DNA
	oDS_536_GA_xds_V_fwd	GTGATGATCGGGACGAAAATCGGCATAGTAGCGGCCGCTGCAGTC	oDS_535_GA_xds_V_rev	CTTGGCTCCTGAAAAACGTAACCGAGGCCGCGAATTCCAGAAATC	pMC_V_01
flagella tDNA Template	oDS_355_GA_flagella_U_fwd	ACTTACAGAATGAGCGTAAATGG	oDS_356_GA_flagella_U_rev	AGTCAGTGTTTTAAATATGTGCTCCAATAAGATGAAGG	V. natriegens DNA
	oDS_357_GA_flagella_D_fwd	GGAGCACATATTTAAAACACTGACTTTATGATTCAGTGG	oDS_358_GA_flagella_D_rev	TGTCAACGGCACTTTGATGG	V. natriegens DNA
	oDS_360_GA_flagella_V_fwd	GATTACCATCAAAGTGCCGTTGACATAGTAGCGGCCGCTGCAGTC	oDS_359_GA_flagella_V_rev	TCCCATTTACGCTCATTCTGTAAGTGGCCGCGAATTCCAGAAATC	pMC_V_01
pili tDNA template	oDS_497_GA_pili_U_fwd	CAGTTGCTCGAAAATCTCAACC	oDS_498_GA_pili_U_rev	GAAGGAAGAGAGATTTCACTTTGAACTAGCAGCCATTTAG	V. natriegens DNA
	oDS_499_GA_pili_D_fwd	TTCAAAGTGAAATCTCTCTTCCTTCTCATGAGATAG	oDS_500_GA_pili_D_rev	TGGTTGGATCTATAAAACAAGCAAATC	V. natriegens DNA
	oDS_502_GA_pili_V_fwd	TTTGCTTGTTTTATAGATCCAACCATAGTAGCGGCCGCTGCAGTC	oDS_501_GA_pili_V_rev	TATGGTTGAGATTTTCGAGCAACTGGGCCGCGAATTCCAGAAATC	pMC_V_01
galE tDNA template	oDS_507_GA_galE_U_fwd	GCAAGGCGCACGATTAAACC	oDS_508_GA_galE_U_rev	CGGAGAAGTAAAATTTTCATCCGGTGCAGTGCG	V. natriegens DNA
	oDS_509_GA_galE_D_fwd	ACCGGATGAAAATTTTACTTCTCCGCTGTTGCTG	oDS_510_GA_galE_D_rev	ATTTTTTATTGGAACTTGACTGGTTAG	V. natriegens DNA
	oDS_512_GA_galE_V_fwd	AACCAGTCAAGTTCCAATAAAAAATTAGTAGCGGCCGCTGCAGTC	oDS_511_GA_galE_V_rev	GATTTGGTTTAATCGTGCGCCTTGCGGCCGCGAATTCCAGAAATC	pMC_V_01
vnp1 tDNA template	oDS_541_GA_vnp1_U_fwd	TCGGCACACAAATTGGTACG	oDS_542_GA_vnp1_U_rev	AAAAACCACACAAACAAATCTACACTCACGTTATCG	V. natriegens DNA
	oDS_543_GA_vnp1_D_fwd	GTGTAGATTTGTTTGTGTGGTTTTTACATCTGAGTG	oDS_544_GA_vnp1_D_rev	ACCACAACACTCAATTTGGACG	V. natriegens DNA
	oDS_546_GA_vnp1_V_fwd	CGGCGTCCAAATTGAGTGTTGTGGTTAGTAGCGGCCGCTGCAGTC	oDS_545_GA_vnp1_V_rev	AATAGCGTACCAATTTGTGTGCCGAGGCCGCGAATTCCAGAAATC	pMC_V_01
vnp2 tDNA template	oDS_553_GA_vnp2_U_fwd	CAAATCCTTCGGACAGCAGAG	oDS_554_GA_vnp2_U_rev	TTCGTAGTCAAAGGAAGAAAAAAGTGGGCTGATTATC	V. natriegens DNA
	oDS_555_GA_vnp2_D_fwd	ACTTTTTTCTTCCTTTGACTACGAAACTTGGGGAAC	oDS_556_GA_vnp2_D_rev	GCAGAGCAACACGCAGCTC	V. natriegens DNA
	oDS_558_GA_vnp2_V_fwd	GACAAAGAGCTGCGTGTTGCTCTGCTAGTAGCGGCCGCTGCAGTC	oDS_557_GA_vnp2_V_rev	TCTACTCTGCTGTCCGAAGGATTTGGGCCGCGAATTCCAGAAATC	pMC_V_01
rpoS mScarlet-I tDNA template (indirect)	oDS_366_GA_rpoS_U_fwd	AAGCGCCATTTTGAGTCTGC	oDS_367_GA_rpoS_U_Mut_rev	TCACCACCAATAGGCGTGTCGACAG	V. natriegens DNA
	oDS_368_GA_rpoS_U_Mut_fwd	CTGTCGACACGCCTATTGGTGGTG	oDS_369_GA_rpoS_U_rev	TGATCACTGCTTCACCTTTAGAAACGTCATCTTCGACGTTAAACAAG	V. natriegens DNA
	oDS_370_GA_rpoS_D_fwd	CGGTGGTATGGATGAACTGTACAAATAATCGACATACATAAAGAGAAAAGGC	oDS_371_GA_rpoS_D_rev	ACTGATCGAGACGCCTATCG	V. natriegens DNA
	oDS_373_GA_rpoS_V_fwd	TGCAACGATAGGCGTCTCGATCAGTTAGTAGCGGCCGCTGCAGTC	oDS_372_GA_rpoS_V_rev	TTGCCGCAGACTCAAAATGGCGCTTGGCCGCGAATTCCAGAAATC	pMC_V_01
	oDS_374_GA_mScarlet-I_fwd	GTTTCTAAAGGTGAAGCAGTGATC	oDS_375_GA_mScarlet-I_rev	TTTGTACAGTTCATCCATACCAC	pMC0_4_12_CDSmScarlet-I-I (Vn)
rpoS mScarlet-I tDNA template (direct)	oDS_366_GA_rpoS_U_fwd	AAGCGCCATTTTGAGTCTGC	oDS_369_GA_rpoS_U_rev	TGATCACTGCTTCACCTTTAGAAACGTCATCTTCGACGTTAAACAAG	V. natriegens DNA
	oDS_370_GA_rpoS_D_fwd	CGGTGGTATGGATGAACTGTACAAATAATCGACATACATAAAGAGAAAAGGC	oDS_371_GA_rpoS_D_rev	ACTGATCGAGACGCCTATCG	V. natriegens DNA
	oDS_373_GA_rpoS_V_fwd	TGCAACGATAGGCGTCTCGATCAGTTAGTAGCGGCCGCTGCAGTC	oDS_372_GA_rpoS_V_rev	TTGCCGCAGACTCAAAATGGCGCTTGGCCGCGAATTCCAGAAATC	pMC_V_01
	oDS_374_GA_mScarlet-I_fwd	GTTTCTAAAGGTGAAGCAGTGATC	oDS_375_GA_mScarlet-I_rev	TTTGTACAGTTCATCCATACCAC	pMC0_4_12_CDSmScarlet-I-I (Vn)
tDNA template hisG-mScarlet-I	oDS_426_GA_hisG_U_fwd	TCACGCCATCTTCACCATCAAAG	oDS_427_GA_hisG_U_rev	TGATCACTGCTTCACCTTTAGAAACCTCCATCATTTTTTCAATTGGTAGC	V. natriegens DNA
	oDS_428_GA_hisG_D_fwd	CGGTGGTATGGATGAACTGTACAAATAAGGGTCATGAGAACAGTTGTTTG	oDS_429_GA_hisG_D_rev	CCTTGCTCATCAAGATTCACG	V. natriegens DNA
	oDS_431_GA_hisG_V_fwd	TTGCCGTGAATCTTGATGAGCAAGGTAGTAGCGGCCGCTGCAGTC	oDS_430_GA_hisG_V_rev	TACTTTGATGGTGAAGATGGCGTGAGGCCGCGAATTCCAGAAATC	pMC_V_01
	oDS_374_GA_mScarlet-I_fwd	GTTTCTAAAGGTGAAGCAGTGATC	oDS_375_GA_mScarlet-I_rev	TTTGTACAGTTCATCCATACCAC	pMC0_4_12_CDSmScarlet-I-I (Vn)
tDNA template rplS-mScarlet-I (direct)	oDS_437_GA_rplS_U_fwd	GATGATGGGTGAGATTAAAGATC	oDS_440_GA_rplS_U_rev	TGATCACTGCTTCACCTTTAGAAACCTTCTTAGCAAGTTTCTCTTTGATAC	V. natriegens DNA
	oDS_441_GA_rplS_D_fwd	CGGTGGTATGGATGAACTGTACAAATAATGCTATAACTAGCGTTCTCATTAAAC	oDS_442_GA_rplS_D_rev	TTATTGTTTTTCTTGGTGTGGTCG	V. natriegens DNA
	oDS_444_GA_rplS_V_fwd	ACGACCACACCAAGAAAAACAATAATAGTAGCGGCCGCTGCAGTC	oDS_443_GA_rplS_V_rev	AAGATCTTTAATCTCACCCATCATCGGCCGCGAATTCCAGAAATC	pMC_V_11
	oDS_374_GA_mScarlet-I_fwd	GTTTCTAAAGGTGAAGCAGTGATC	oDS_375_GA_mScarlet-I_rev	TTTGTACAGTTCATCCATACCAC	pMC0_4_12_CDSmScarlet-I-I (Vn)
tDNA template rplS-mScarlet-I (indirect)	oDS_439_GA_rplS_U_Mut_fwd	ATCAGACCTACCAAAATTTGCACCAGGTGAC	oDS_442_GA_rplS_D_rev	TTATTGTTTTTCTTGGTGTGGTCG	tDNA template rplS-mScarlet-I (direct)
	oDS_444_GA_rplS_V_fwd	ACGACCACACCAAGAAAAACAATAATAGTAGCGGCCGCTGCAGTC	oDS_438_GA_rplS_U_Mut_rev	TGGTGCAAATTTTGGTAGGTCTGATTTCATTTG	tDNA template rplS-mScarlet-I (direct)
tDNA template rpsB-mScarlet-I	oDS_450_GA_rpsB_U_fwd	GATAAAACTCCTTCATCATCATTTCG	oDS_451_GA_rpsB_U_rev	TGATCACTGCTTCACCTTTAGAAACTTCAGCTTCTACGAAACCGTC	V. natriegens DNA
	oDS_452_GA_rpsB_D_fwd	CGGTGGTATGGATGAACTGTACAAATAATAGCGGCTCTAGTCACAC	oDS_453_GA_rpsB_D_rev	ATACCAGTGTTTTCTGCCGTTAG	V. natriegens DNA
	oDS_455_GA_rpsB_V_fwd	AGCTAACGGCAGAAAACACTGGTATTAGTAGCGGCCGCTGCAGTC	oDS_454_GA_rpsB_V_rev	GAAATGATGATGAAGGAGTTTTATCGGCCGCGAATTCCAGAAATC	pMC_V_11
	oDS_374_GA_mScarlet-I_fwd	GTTTCTAAAGGTGAAGCAGTGATC	oDS_375_GA_mScarlet-I_rev	TTTGTACAGTTCATCCATACCAC	pMC0_4_12_CDSmScarlet-I-I (Vn)
int9 mScarlet-I integration tDNA template	oDS_461_GA_int9_U_fwd	TTTGTTTCGCCAGAGTATGGAG	oDS_462_GA_int9_U_rev	CGTCTTTTTTCGTTTTGGTCCTGTTAAAGGGGCACGTTTTTCTATTCTTTAAC	V. natriegens DNA
	oDS_463_GA_int9_D_fwd	GCCTTTCTGCGTTTATACGCTTACTCACGCCATAAGCGACTAAGAAAC	oDS_464_GA_int9_D_rev	CTCCATGTTTATGTCTAACACGG	V. natriegens DNA
	oDS_466_GA_int9_V_fwd	TGCCGTGTTAGACATAAACATGGAGTAGTAGCGGCCGCTGCAGTC	oDS_465_GA_int9_V_rev	ACACTCCATACTCTGGCGAAACAAAGGCCGCGAATTCCAGAAATC	pMC_V_11
	oDS_467_GA_integration_insert_fwd	AACAGGACCAAAACGAAAAAAGACG	oDS_468_GA_integration_insert_rev	AGTAAGCGTATAAACGCAGAAAGG	pST_133
malQ 298C>T tDNA Template	oDS_391_GA_malQ_U_fwd	CAAATATGGCACTAAGTGTTCAGC	oDS_392_GA_malQ_U_rev	TTAGAAACAGAGTAAGGAGAGGTACTTGAAGGC	V. natriegens DNA
	oDS_393_GA_malQ_D_fwd	GTACCTCTCCTTACTCTGTTTCTAAACGCCAGC	oDS_394_GA_malQ_D_rev	AAAGCTTTGTTGCGATTCAGATC	V. natriegens DNA
	oDS_396_GA_malQ_V_fwd	GTGATCTGAATCGCAACAAAGCTTTTAGTAGCGGCCGCTGCAGTC	oDS_395_malQ_V_rev	GGCTGAACACTTAGTGCCATATTTGGGCCGCGAATTCCAGAAATC	pMC_V_01
glpK C124>T tDNA template	oDS_587_GA_glpK_U_fwd	CCAAGAATGGCGTTTGCTGC	oDS_588_GA_glpK_U_rev	CCCAACCTGCTTACGGATAAATCTGAGTAAATTC	V. natriegens DNA
	oDS_589_GA_glpK_D_fwd	CAGATTTATCCGTAAGCAGGTTGGGTTGAG	oDS_590_GA_glpK_D_rev	ATTCAAAACCGGTTTTTATCTCCG	V. natriegens DNA
	oDS_592_GA_glpK_V_fwd	CCGGAGATAAAAACCGGTTTTGAATTAGTAGCGGCCGCTGCAGTC	oDS_591_GA_glpK_V_rev	CCGTGGCAGCAAACGCCATTCTTGGGGCCGCGAATTCCAGAAATC	pMC_V_01
glpK G123>C, C124>T tDNA template	oDS_587_GA_glpK_U_fwd	CCAAGAATGGCGTTTGCTGC	oDS_644_GA_glpK C:C_U_rev	CCCAACCTGCTTAGGGATAAATCTGAGTAAATTC	V. natriegens DNA
	oDS_645_GA_glpK C:C_U_fwd	CAGATTTATCCCTAAGCAGGTTGGGTTGAG	oDS_590_GA_glpK_D_rev	ATTCAAAACCGGTTTTTATCTCCG	V. natriegens DNA
	oDS_592_GA_glpK_V_fwd	CCGGAGATAAAAACCGGTTTTGAATTAGTAGCGGCCGCTGCAGTC	oDS_591_GA_glpK_V_rev	CCGTGGCAGCAAACGCCATTCTTGGGGCCGCGAATTCCAGAAATC	pMC_V_01
araA C76>T tDNA template	oDS_565_GA_araA_U_fwd	ATAGTTACGCCAGATAGGGCAG	oDS_566_GA_araA_U_rev	TCTTTGCCACTTACTCCAATACTTTAGGACC	V. natriegens DNA
	oDS_567_GA_araA_D_fwd	AAAGTATTGGAGTAAGTGGCAAAGAACAGC	oDS_568_GA_araA_D_rev	CTGGTGGAGATGTCAGTGTTTAC	V. natriegens DNA
	oDS_570_GA_araA_V_fwd	CGGTAAACACTGACATCTCCACCAGTAGTAGCGGCCGCTGCAGTC	oDS_569_GA_araA_V_rev	TCGCTGCCCTATCTGGCGTAACTATGGCCGCGAATTCCAGAAATC	pMC_V_01
araA C76>T, G81>C tDNA template	oDS_565_GA_araA_U_fwd	ATAGTTACGCCAGATAGGGCAG	oDS_688_GA_araA C:C_U_rev_new	TCTTTGCGACTTACTCCAATACTTTAGGACCGTATAGG	V. natriegens DNA
	oDS_643_GA_araA C:C_U_fwd	AAAGTATTGGAGTAAGTCGCAAAGAACAGCGAAGAG	oDS_568_GA_araA_D_rev	CTGGTGGAGATGTCAGTGTTTAC	V. natriegens DNA
	oDS_570_GA_araA_V_fwd	CGGTAAACACTGACATCTCCACCAGTAGTAGCGGCCGCTGCAGTC	oDS_569_GA_araA_V_rev	TCGCTGCCCTATCTGGCGTAACTATGGCCGCGAATTCCAGAAATC	pMC_V_01

## Sheet: Supplementary Table S5
Supplementary Table S5: Oligonucleotides to generate tDNA fragments from tDNA template plasmids. All sequences written as 5’ à 3’.
tDNA	forward oligonucleotide		reverse oligonucleotide		PCR template
wbfF 3kb	oDS_193_GA_dwbf_U_fwd	TAGCAACTGTTTTAGCGCTGAGC	oDS_196_GA_dwbf_D_rev	GTGTTCCTGTCGATAAGTATTGATC	wbfF tDNA template
wbfF 1kb	oDS_410_tDNA_wbf_1kb_U_fwd	GAACGATGTCGACAGCGATG	oDS_411_tDNA_wbf_1kb_D_rev	TCTAAATTGTTGAAATTTTTTTTCAATCATGATG	wbfF tDNA template
wbfF 500bp	oDS_412_tDNA_wbf_500bp_U_fwd	ACGAGCTTCATTGAGAAATATATACAC	oDS_413_tDNA_wbf_500bp_D_rev	ATGCAATGACCGCCAGTAATAAG	wbfF tDNA template
wbfF 200bp	oDS_414_tDNA_wbf_200bp_U_fwd	TTATCTAGGCGAGTTTTATACGTCAG	oDS_415_tDNA_wbf_200bp_D_rev	TGTCATCGAAAGAACTCTTAATTTCG	wbfF tDNA template
wbfF 100bp	oDS_416_tDNA_wbf_100bp_U_fwd	AAAAATCAGCAGAACAACGACAC	oDS_417_tDNA_wbf_100bp_D_rev	GACCTAAAGAACGGGTGGATG	wbfF tDNA template
wbfF 50bp	oDS_418_PE_wbf_50bp_U_fwd	TGAAAATGCCTCTTTTTTAAAACTTTAATGAATGAGTATGATGATAAAAGCAATTGATG	oDS_419_PE_wbf_50bp_U_rev	TTGTTTTTGTTAACCCAATTTACGAATAAATGACGCTTATACATCAATTGCTTTTATC	Primer extension
wbfF 3kb/50bp	oDS_193_GA_dwbf_U_fwd	TAGCAACTGTTTTAGCGCTGAGC	oDS_616_tDNA_wbf_50bp_rev	TTGTTTTTGTTAACCCAATTTACGAATAAATG	wbfF tDNA template
xds	oDS_531_GA_xds_U_fwd	TCGGTTACGTTTTTCAGGAGC	oDS_534_GA_xds_D_rev	TGCCGATTTTCGTCCCGATC	xds tDNA template
flagella	oDS_355_GA_flagella_U_fwd	ACTTACAGAATGAGCGTAAATGG	oDS_358_GA_flagella_D_rev	TGTCAACGGCACTTTGATGG	flagella tDNA Template
pili	oDS_497_GA_pili_U_fwd	CAGTTGCTCGAAAATCTCAACC	oDS_500_GA_pili_D_rev	TGGTTGGATCTATAAAACAAGCAAATC	pili tDNA template
galE	oDS_507_GA_galE_U_fwd	GCAAGGCGCACGATTAAACC	oDS_510_GA_galE_D_rev	ATTTTTTATTGGAACTTGACTGGTTAG	galE tDNA template
vnp1	oDS_541_GA_vnp1_U_fwd	TCGGCACACAAATTGGTACG	oDS_544_GA_vnp1_D_rev	ACCACAACACTCAATTTGGACG	vnp1 tDNA template
vnp2	oDS_553_GA_vnp2_U_fwd	CAAATCCTTCGGACAGCAGAG	oDS_556_GA_vnp2_D_rev	GCAGAGCAACACGCAGCTC	vnp2 tDNA template
rpoS-mScarlet-I (indirect)	oDS_366_GA_rpoS_U_fwd	AAGCGCCATTTTGAGTCTGC	oDS_371_GA_rpoS_D_rev	ACTGATCGAGACGCCTATCG	rpoS mScarlet-I tDNA template (indirect)
rpoS-mScarlet-I (direct)	oDS_366_GA_rpoS_U_fwd	AAGCGCCATTTTGAGTCTGC	oDS_371_GA_rpoS_D_rev	ACTGATCGAGACGCCTATCG	rpoS mScarlet-I tDNA template (direct)
hisG-mScarlet-I-I	oDS_426_GA_hisG_U_fwd	TCACGCCATCTTCACCATCAAAG	oDS_429_GA_hisG_D_rev	CCTTGCTCATCAAGATTCACG	tDNA template hisG-mScarlet-I
rplS-mScarlet-I (indirect)	oDS_437_GA_rplS_U_fwd	GATGATGGGTGAGATTAAAGATC	oDS_442_GA_rplS_D_rev	TTATTGTTTTTCTTGGTGTGGTCG	tDNA template rplS-mScarlet-I (indirect)
rplS-mScarlet-I (direct)	oDS_437_GA_rplS_U_fwd	GATGATGGGTGAGATTAAAGATC	oDS_442_GA_rplS_D_rev	TTATTGTTTTTCTTGGTGTGGTCG	tDNA template rplS-mScarlet-I (direct)
rpsB-Scarlet-I	oDS_450_GA_rpsB_U_fwd	GATAAAACTCCTTCATCATCATTTCG	oDS_453_GA_rpsB_D_rev	ATACCAGTGTTTTCTGCCGTTAG	tDNA template rpsB-mScarlet-I
int9::mScarlet-I	oDS_461_GA_int9_U_fwd	TTTGTTTCGCCAGAGTATGGAG	oDS_464_GA_int9_D_rev	CTCCATGTTTATGTCTAACACGG	int9 mScarlet-I integration tDNA template
malQ 298C>T	oDS_391_GA_malQ_U_fwd	CAAATATGGCACTAAGTGTTCAGC	oDS_394_GA_malQ_D_rev	AAAGCTTTGTTGCGATTCAGATC	malQ tDNA Template
glpK	oDS_587_GA_glpK_U_fwd	CCAAGAATGGCGTTTGCTGC	oDS_590_GA_glpK_D_rev	ATTCAAAACCGGTTTTTATCTCCG	glpK tDNA template
C124>T
glpK G123>C C124>T,	oDS_587_GA_glpK_U_fwd	CCAAGAATGGCGTTTGCTGC	oDS_590_GA_glpK_D_rev	ATTCAAAACCGGTTTTTATCTCCG	glpK C:C tDNA template
araA C76>T	oDS_565_GA_araA_U_fwd	ATAGTTACGCCAGATAGGGCAG	oDS_568_GA_araA_D_rev	CTGGTGGAGATGTCAGTGTTTAC	araA tDNA template
araA C76>T, G81>C	oDS_565_GA_araA_U_fwd	ATAGTTACGCCAGATAGGGCAG	oDS_568_GA_araA_D_rev	CTGGTGGAGATGTCAGTGTTTAC	araA C:C tDNA template

## Sheet: Supplementary Table S6
Supplementary Table S6: Oligonucleotides used for PCR screening of deletions and integrations. All sequences written as 5’ -> 3’.
Mutation	forward oligonucleotide		reverse oligonucleotide
∆xds	oDS_537_S_xds_out_fwd	GTTTTTCTTCCTACCTTTGAACG	oDS_538_S_xds_gap_rev	TAAACACTTATGTCCCATGTTTTATAG
∆flagella	oDS_363_S_flagella_out_fwd	CTCGAAGCACGCCAAATTGC	oDS_361_S_flagella_gap_rev	ATCATAAAGTCAGTGTTTTAAATATGTGC
∆pili	oDS_503_S_pili_out_fwd	ACGCTGTTTTTCAAGATCTTTGG	oDS_504_S_pili_gap_rev	AGAAGGAAGAGAGATTTCACTTTG
∆galE	oDS_513_S_galE_out_fwd	TTGGCTCCGGTAATCAAACG	oDS_514_S_galE_gap_rev	AGCGGAGAAGTAAAATTTTCATCC
∆vnp1	oDS_547_S_vnp1_out_fwd	TCTGCTAGGTTTGCACAAGC	oDS_548_S_vnp1_gap_rev	ATGTAAAAACCACACAAACAAATCTAC
∆vnp2	oDS_559_S_vnp2_out_fwd	GATGGTTTAGGCTCCAATACC	oDS_560_S_vnp2_gap_rev	GTAGTCAAAGGAAGAAAAAAGTGG
rpoS-mScarlet-I (indirect)	oDS_377_S_rpoS_out_fwd	CTCGGTGTTCAGTCTGTTGC	oDS_375_GA_mScarlet_rev	TTTGTACAGTTCATCCATACCAC
rpoS-mScarlet-I (direct)	oDS_377_S_rpoS_out_fwd	CTCGGTGTTCAGTCTGTTGC	oDS_375_GA_mScarlet_rev	TTTGTACAGTTCATCCATACCAC
hisG-mScarlet-I	oDS_432_S_hisG_out_fwd	CACTTCTTGAGTCATAGTGTACG	oDS_375_GA_mScarlet_rev	TTTGTACAGTTCATCCATACCAC
rplS-mScarlet-I (indirect)	oDS_445_S_rplS_out_fwd	CGACGTTCTGATTGTCGATACC	oDS_375_GA_mScarlet_rev	TTTGTACAGTTCATCCATACCAC
rplS-mScarlet-I (direct)	oDS_445_S_rplS_out_fwd	CGACGTTCTGATTGTCGATACC	oDS_375_GA_mScarlet_rev	TTTGTACAGTTCATCCATACCAC
rpsB-Scarlet-I	oDS_456_S_rpsB_out_fwd	AGCCGCGTCGCTGAAAATCG	oDS_375_GA_mScarlet_rev	TTTGTACAGTTCATCCATACCAC
int9::mScarlet-I	oDS_469_S_int9_out_fwd	GCATTGCAAAGCTGGCAACC	oDS_375_GA_mScarlet_rev	TTTGTACAGTTCATCCATACCAC

## Sheet: Supplementary Table S7
Supplementary Table S7: Oligonucleotides used for PCR to amplify target region for sequencing. Oligonucleotide in right column is nested primer used for Sanger sequencing. All sequences written as 5’ -> 3’.
Mutation	forward oligonucleotide		reverse oligonucleotide		oligonucleotide for sequencing
∆xds	oDS_537_S_xds_out_fwd	GTTTTTCTTCCTACCTTTGAACG	oDS_539_S_xds_D_rev	AGCCAAGCGATAAAAAGCCTTG	oDS_540_S_xds_U_fwd	CATCTTTGCACCAAATGTGTGC
∆flagella	oDS_363_S_flagella_out_fwd	CTCGAAGCACGCCAAATTGC	oDS_364_S_flagella_D_rev	GTTAAGTCTTGGAAGTCTTGTGC	oDS_365_S_flagelle_U_fwd	ACGTTGGCCGTGTAGACATC
∆pili	oDS_503_S_pili_out_fwd	ACGCTGTTTTTCAAGATCTTTGG	oDS_505_S_pili_D_rev	CATCTCTTATCCCTGAAGATGC	oDS_506_S_pili_U_fwd	TCACGGTAAGTGGCCAGTCG
∆galE	oDS_513_S_galE_out_fwd	TTGGCTCCGGTAATCAAACG	oDS_515_S_galE_D_rev	GGAACGTAACTGAAGGTTCG	oDS_516_S_galE_U_fwd	CTTATTCTCAAACGCTTGGACC
∆vnp1	oDS_547_S_vnp1_out_fwd	TCTGCTAGGTTTGCACAAGC	oDS_549_S_vnp1_D_rev	GAGGTATGAATATGAGTGCTGG	oDS_550_S_vnp1_U_fwd	GAAGACTTAGCGCAGATAAAGC
∆vnp2	oDS_559_S_vnp2_out_fwd	GATGGTTTAGGCTCCAATACC	oDS_561_S_vnp2_D_rev	AGGCTGATCAGCTTTTCTCG	oDS_562_S_vnp2_U_fwd	TCCTTATAGTGATATGCGATCAG
rpoS-mScarlet-I (indirect)	oDS_377_S_rpoS_out_fwd	CTCGGTGTTCAGTCTGTTGC	oDS_378_S_rpoS_D_rev	AACTCTAAGTCAAAAGCACTCG	oDS_379_S_rpoS_U_fwd	CGATTCACGTTGTGAAAGAGC
rpoS-mScarlet-I (direct)	oDS_377_S_rpoS_out_fwd	CTCGGTGTTCAGTCTGTTGC	oDS_378_S_rpoS_D_rev	AACTCTAAGTCAAAAGCACTCG	oDS_379_S_rpoS_U_fwd	CGATTCACGTTGTGAAAGAGC
hisG-mScarlet-I	oDS_432_S_hisG_out_fwd	CACTTCTTGAGTCATAGTGTACG	oDS_433_S_hisG_D_rev	CCTGCGTTATCAAGCAGAGG	oDS_434_S_hisG_U_fwd	TGCTACGACTTATCCGCACC
rplS-mScarlet-I (indirect)	oDS_445_S_rplS_out_fwd	CGACGTTCTGATTGTCGATACC	oDS_446_S_rplS_D_rev	TCAGGCACTGAAAGATGATCG	oDS_447_S_rplS_U_fwd	CGAACTTGGCTAAGAAGACC
rplS-mScarlet-I (direct)	oDS_445_S_rplS_out_fwd	CGACGTTCTGATTGTCGATACC	oDS_446_S_rplS_D_rev	TCAGGCACTGAAAGATGATCG	oDS_447_S_rplS_U_fwd	CGAACTTGGCTAAGAAGACC
rpsB-Scarlet-I	oDS_456_S_rpsB_out_fwd	AGCCGCGTCGCTGAAAATCG	oDS_457_S_rpsB_D_rev	GCTCATAAAAAGACCGCAGC	oDS_458_S_rpsB_U_fwd	TACTAAGCGCGCTGCATCTG
int9::mScarlet-I	oDS_469_S_int9_out_fwd	GCATTGCAAAGCTGGCAACC	oDS_472_S_int9_D_rev	AGGAAAAACTGGCGTTGAGC	oDS_471_S_int9_U_fwd	CTTACGCTGGTTACAACAGC
malQ 298C>T	oDS_403_S_malQ_out_fwd	GTTCAACGTGGGTGTACTCC	oDS_404_S_malQ_D_rev	GAGACTATGTGAACAACATCTGG	oDS_405_S_malQ_U_fwd	CGAATTCTAAGAATGCACGTGC
glpK G123>C, C>124>T	oDS_593_S_glpK_out_fwd	CTCCATCCCAACCAAAGTGG	oDS_594_S_glpK_D_rev	CACGAATAATATGGTTTGAGTTAACG	oDS_595_S_glpK_U_fwd	CAATGAACCCACTATTGATTGG
araA C76>T, G81>C	oDS_571_S_araA_out_fwd	CATTTGAACCGAAAAATGCGTTGG	oDS_572_S_araA_D_rev	CTCAATTGATGGCTTGTCAGC	oDS_573_S_araA_U_fwd	GCAGCGATTCCAGCCTTTGG
